# Supplementary material for: Spontaneous metastasis xenograft models link CD44 isoform 4 to angiogenesis, hypoxia, EMT and mitochondria‐related pathways in colorectal cancer
Source: Mol Oncol. 2023 Nov 3;18(1):62–90. doi: 10.1002/1878-0261.13535 (PMC10766209; doi:10.1002/1878-0261.13535)
Supplement: Supplementary file 7 — Table S2. Primer sequences and PCR efficiencies of all primer sets used in this study. [file MOL2-18-62-s004.xlsx]

## Sheet: Table S2
Gene	Forward primer (5'→3')	Reverse primer (5'→3')	qPCR product size, bp	qPCR Efficiency (Eff)	SD (Eff)
ADAM10	GGCGGGGATGGGAGGTCAGTAT	ACTGCTCTTTTGGCACGCTGG	117	2.11	0.2
ADAM17	TCTGTTTCACCCCAGTAACGTCG	CCTTCTCAAACCCATCCTCGTCC	221	2.06	0.17
CD44	GAGCATCGGATTTGAGACCTG	ACAGATGGAGTTGGGGTGGA	82	2.02	0.11
CDH1	CGACACCCGATTCAAAGTGG	TCCCAGGCGTAGACCAAGAA	99	1.97	0.14
CEACAM5	ACGCAAGAGCCTATGTATGTGGA	AATACTGCGGGGATGGGTTAGAG	183	1.97	0.08
CEACAM6	GCCAAGCCCATAACTCAGCCA	GGACAGGAGCACTTCCAGAGACT	78	1.96	0.06
CREBBP	TCCTGGCACACCGCTTTCC	GTCCTCTGCTTGGGTCTCCGT	148	1.97	0.12
EP300	CCCTTCCCAGCCTCAAACTACAA	AACAGCCATCACAGACGAATCCA	173	2.06	0.2
EPAS1	ATAAGTTCACCCAAAACCCCA	GGCAGCAGGTAGGACTCAAAT	223	2.11	0.11
HIF1A	TTTTCAAGCAGTAGGAATTGGAA	GTGATGTAGTAGCTGCATGATCG	65	2.09	0.09
ITGA6	CCCTGATGTTGCTGTTGGTTCCC	CGCCCCACACGCTGTTTTCT	133	2.06	0.13
LAMA3	ATAGACACCAATCTCACAACTCTCC	TCATAGCATCAATATCACCTCTCTG	70	1.86	0.09
LAMB3	CAGTATGGCGAGTGGCAGA	GCAGAGAGACAGGGTTCACA	148	1.92	0.1
LAMC2	GACAAGACCCAGCAAGCAGAAA	CCAAGTTCAGACTCCCAATCTCC	130	2.02	0.18
MMP7	GCCAGATGTTGCAGAATACTC	TATGATACGATCCTGTAGGTGAC	81	1.93	0.07
MYC	TGAGGAGACACCGCCCACCA	CGCTGCGTAGTTGTGCTGATGT	211	2.11	0.1
SPARC	GGCGAGTTTGAGAAGGTGTGC	TCAGAGTCCAGGCAAGGGGG	161	2.09	0.15
PTMA	ACCAGCTCCGAAATCACCACCA	AGCAGGGGCGTCTCTTCCAT	84	2.08	0.16
SF3A1	CCAAACAGCCCACAGAAGAAGA	GAGGAGGGTAAATAATCCCCACAA	84	1.91	0.07
HPRT1	TGAGGATTTGGAAAGGGTGTT	CAGAGGGCTACAATGTGATGG	111	2.01	0.1
MRPL19	TCATCGTGGACAAGCACCGC	TCAGAGGATCTGTTCTTCCCCTTCG	90	1.98	0.06
