# Supplementary material for: Spontaneous metastasis xenograft models link CD44 isoform 4 to angiogenesis, hypoxia, EMT and mitochondria‐related pathways in colorectal cancer
Source: Mol Oncol. 2023 Nov 3;18(1):62–90. doi: 10.1002/1878-0261.13535 (PMC10766209; doi:10.1002/1878-0261.13535)
Supplement: Supplementary file 8 — Table S3. Differentially expressed genes between CD44 isoform 3 high vs. low patients. [file MOL2-18-62-s001.xlsx]

## Sheet: Table S3
Gene	baseMean	log2FoldChange	lfcSE	stat	pvalue	padj	Type
CD44	16435.3	0.775174	0.0837928	9.25108	2.22244e-20	7.61964e-16	protein_coding
IGDCC3	10.1104	-3.20355	0.367392	-8.7197	2.78942e-18	4.78176e-14	protein_coding
CERS1	10.2295	-2.15596	0.277865	-7.759	8.56023e-15	7.33719e-11	protein_coding
GJA3	26.7498	-1.99954	0.256789	-7.78672	6.87719e-15	7.33719e-11	protein_coding
TBX1	23.5985	-1.92566	0.251722	-7.64995	2.01065e-14	1.3787e-10	protein_coding
MAP2	112.197	-1.81476	0.244312	-7.42806	1.10205e-13	6.29728e-10	protein_coding
CLDN6	10.5591	-2.44155	0.338748	-7.20756	5.69641e-13	2.79002e-09	protein_coding
EGFL7	745.208	-1.19808	0.169644	-7.0623	1.63767e-12	7.01844e-09	protein_coding
AP3B2	51.9243	-2.37552	0.340192	-6.98288	2.89183e-12	9.91463e-09	protein_coding
SRSF12	14.7454	-1.34175	0.192033	-6.98705	2.80717e-12	9.91463e-09	protein_coding
ART3	102.891	2.37686	0.341931	6.95127	3.62018e-12	1.12834e-08	protein_coding
SRRM3	102.749	-1.37755	0.202411	-6.80571	1.00552e-11	2.65188e-08	protein_coding
CDK5R2	20.4937	-2.04608	0.303081	-6.75093	1.46896e-11	3.59738e-08	protein_coding
CCL25	43.6019	-3.15771	0.47585	-6.63594	3.22442e-11	7.36996e-08	protein_coding
CPT1C	99.1303	-1.01216	0.154144	-6.56634	5.15682e-11	1.10501e-07	protein_coding
CORO2B	69.4173	-1.47248	0.22576	-6.52231	6.92334e-11	1.39628e-07	protein_coding
MATN3	244.299	-1.74478	0.269762	-6.46784	9.94105e-11	1.89349e-07	protein_coding
ARHGAP23	1444.83	-1.09989	0.172227	-6.38629	1.69956e-10	2.91348e-07	protein_coding
GPR173	77.4341	-1.11269	0.174186	-6.38793	1.68145e-10	2.91348e-07	protein_coding
SLC14A1	474.118	2.69357	0.424078	6.3516	2.13091e-10	3.47896e-07	protein_coding
MAP3K12	265.974	-0.695203	0.109707	-6.33693	2.3439e-10	3.65276e-07	protein_coding
DACH2	4.98875	-2.23511	0.353487	-6.32302	2.565e-10	3.66422e-07	protein_coding
SLC17A7	14.2837	-1.32735	0.209833	-6.32575	2.5201e-10	3.66422e-07	protein_coding
HECW2	326.177	-0.950089	0.150792	-6.30066	2.96382e-10	3.90826e-07	protein_coding
TCN1	385.233	2.55985	0.406226	6.30153	2.9473e-10	3.90826e-07	protein_coding
APIP	1627.08	0.912506	0.145268	6.28154	3.35243e-10	4.1342e-07	protein_coding
RCN3	1506.33	-0.986757	0.157116	-6.28043	3.37634e-10	4.1342e-07	protein_coding
MROH5	2.59446	-2.10585	0.338033	-6.22972	4.67281e-10	5.34025e-07	polymorphic_pseudogene
NKX2-5	3.00534	-3.32547	0.534817	-6.21795	5.03685e-10	5.57059e-07	protein_coding
ALPL	246.222	-1.13252	0.18243	-6.20793	5.36873e-10	5.75209e-07	protein_coding
BCAM	1798.08	-1.0835	0.174943	-6.19346	5.88573e-10	5.93506e-07	protein_coding
LYPD3	260.464	-1.69298	0.273152	-6.19793	5.72112e-10	5.93506e-07	protein_coding
POMC	12.1553	-1.10764	0.179994	-6.15378	7.56596e-10	7.4114e-07	protein_coding
TRIM68	913.321	0.434681	0.0707343	6.14527	7.98293e-10	7.60263e-07	protein_coding
FOXS1	115.104	-1.0035	0.163742	-6.12851	8.87057e-10	8.21966e-07	protein_coding
L1TD1	1412.71	2.81318	0.460292	6.11173	9.85545e-10	8.89195e-07	protein_coding
C1QL4	4.91942	-2.01255	0.330318	-6.09275	1.10985e-09	9.51283e-07	protein_coding
DNM1	826.264	-1.12801	0.185105	-6.0939	1.10192e-09	9.51283e-07	protein_coding
CLDN11	86.7599	-1.45447	0.239275	-6.07866	1.21193e-09	9.89308e-07	protein_coding
PLAC9	81.6675	-1.01416	0.167781	-6.04451	1.49869e-09	1.16778e-06	protein_coding
CLSTN3	1803.06	-0.581412	0.0963002	-6.03749	1.5653e-09	1.19259e-06	protein_coding
ADAMTS18	26.7797	-1.47479	0.246343	-5.98672	2.14113e-09	1.59584e-06	protein_coding
MUC16	26.4997	-2.26998	0.379644	-5.97923	2.24195e-09	1.63543e-06	protein_coding
OAZ2	2210.84	-0.341028	0.0570717	-5.97543	2.29478e-09	1.6391e-06	protein_coding
SLITRK6	251.797	2.30981	0.387891	5.9548	2.60385e-09	1.8219e-06	protein_coding
RYR1	37.5174	-1.13388	0.19129	-5.92757	3.07453e-09	2.06687e-06	protein_coding
EEF1A2	127.539	-1.91736	0.324817	-5.90289	3.57197e-09	2.31066e-06	protein_coding
APLP1	64.4324	-1.10253	0.187574	-5.87782	4.15697e-09	2.39073e-06	protein_coding
EBF2	36.3468	-1.58402	0.269549	-5.87655	4.18894e-09	2.39073e-06	protein_coding
HLX	332.962	-0.785665	0.13371	-5.87588	4.20599e-09	2.39073e-06	protein_coding
S100A3	85.6437	-1.30866	0.222396	-5.88436	3.99605e-09	2.39073e-06	protein_coding
SAMD14	117.805	-0.698633	0.118581	-5.8916	3.82465e-09	2.39073e-06	protein_coding
SUSD2	273.817	-1.21732	0.207193	-5.87529	4.22095e-09	2.39073e-06	protein_coding
LTBP3	3188.39	-0.949878	0.162194	-5.85644	4.72881e-09	2.61495e-06	protein_coding
SOX17	72.6323	-0.947865	0.162224	-5.84293	5.12904e-09	2.79126e-06	protein_coding
ELOVL4	39.8491	-1.11472	0.190883	-5.83982	5.2258e-09	2.79948e-06	protein_coding
MYL3	11.5646	-1.71232	0.294612	-5.81211	6.1692e-09	3.25401e-06	protein_coding
CASKIN1	15.7075	-1.84125	0.317129	-5.806	6.39831e-09	3.32373e-06	protein_coding
ECSCR	80.5001	-0.941685	0.162479	-5.79574	6.80203e-09	3.42952e-06	protein_coding
LOXL3	288.718	-0.590428	0.101852	-5.79693	6.75389e-09	3.42952e-06	protein_coding
SALL2	107.302	-1.06147	0.183229	-5.79311	6.90949e-09	3.43321e-06	protein_coding
XK	1586.8	0.788675	0.136212	5.79005	7.03645e-09	3.44635e-06	protein_coding
CLEC11A	506.921	-0.928102	0.160656	-5.77695	7.60674e-09	3.62875e-06	protein_coding
MYOZ3	20.1979	-1.13542	0.196554	-5.77664	7.62054e-09	3.62875e-06	protein_coding
DCLK1	99.9993	-1.37123	0.23872	-5.74412	9.24027e-09	4.13031e-06	protein_coding
NPR1	181.914	-0.868336	0.151245	-5.74127	9.39665e-09	4.13031e-06	protein_coding
PALM	354.45	-1.04709	0.182334	-5.74273	9.3164e-09	4.13031e-06	protein_coding
SCARF1	333.502	-0.794058	0.138204	-5.74553	9.16336e-09	4.13031e-06	protein_coding
TBXA2R	86.8919	-0.719968	0.125195	-5.75078	8.88352e-09	4.13031e-06	protein_coding
UGT2B17	1036.09	2.69117	0.468514	5.74404	9.24413e-09	4.13031e-06	protein_coding
RUNDC3A	69.6526	-1.65224	0.288237	-5.73224	9.9114e-09	4.30142e-06	protein_coding
CAV2	851.483	-0.858329	0.150259	-5.71234	1.11432e-08	4.77554e-06	protein_coding
MAPK11	189.483	-0.831275	0.145733	-5.7041	1.16962e-08	4.8903e-06	protein_coding
HEYL	694.424	-0.79127	0.138812	-5.70028	1.19613e-08	4.94087e-06	protein_coding
WWC2-AS2	8.49249	-0.944225	0.165968	-5.68919	1.2764e-08	5.20969e-06	lncRNA
LYL1	128.38	-0.789993	0.139099	-5.67938	1.35186e-08	5.32742e-06	protein_coding
MMP16	99.7809	-1.09609	0.19298	-5.67981	1.34844e-08	5.32742e-06	protein_coding
UGT1A8	41.2498	1.92693	0.339463	5.67641	1.37549e-08	5.35894e-06	protein_coding
GGT5	1214.44	-1.04057	0.183771	-5.66235	1.49312e-08	5.63801e-06	protein_coding
SLC2A3	1515.28	-1.16089	0.205327	-5.65384	1.569e-08	5.84709e-06	protein_coding
B4GALNT1	78.8325	-0.940619	0.167013	-5.632	1.78136e-08	6.5671e-06	protein_coding
CLIC3	261.279	-1.28721	0.228788	-5.62623	1.84191e-08	6.71809e-06	protein_coding
COL18A1	6577.89	-0.841434	0.149989	-5.60999	2.02342e-08	7.27001e-06	protein_coding
EBF3	47.4751	-1.1276	0.201036	-5.60894	2.03564e-08	7.27001e-06	protein_coding
COX7A1	198.817	-0.96854	0.172814	-5.60451	2.08843e-08	7.31813e-06	protein_coding
PDE2A	154.636	-0.850776	0.15181	-5.60423	2.09181e-08	7.31813e-06	protein_coding
RGCC	864.009	-1.05266	0.188	-5.59928	2.15239e-08	7.454e-06	protein_coding
ENPEP	282.502	-0.82703	0.147788	-5.59604	2.19302e-08	7.51876e-06	protein_coding
COL11A2	75.712	-1.54916	0.277771	-5.5771	2.44561e-08	8.06659e-06	protein_coding
EBF4	207.084	-0.909621	0.163151	-5.57534	2.47044e-08	8.06659e-06	protein_coding
NKAIN4	27.3119	-1.4243	0.255175	-5.58165	2.38252e-08	8.06659e-06	protein_coding
SH3RF2	2328.71	0.505945	0.0907176	5.57715	2.44491e-08	8.06659e-06	protein_coding
SYP	184.204	-1.12411	0.201577	-5.57658	2.45289e-08	8.06659e-06	protein_coding
USP44	14.1652	-1.20216	0.216377	-5.55587	2.76227e-08	8.76894e-06	protein_coding
LZTS1	324.003	-0.925691	0.16678	-5.55038	2.85043e-08	8.80423e-06	protein_coding
XCL1	22.3324	-1.80346	0.324813	-5.5523	2.81933e-08	8.80423e-06	protein_coding
SHANK1	19.3544	-1.12203	0.202612	-5.5378	3.063e-08	9.37634e-06	protein_coding
TMEM171	608.207	1.12946	0.204014	5.5362	3.09112e-08	9.37867e-06	protein_coding
GADL1	3.56042	-1.87424	0.339073	-5.52753	3.24777e-08	9.76754e-06	protein_coding
ABCC9	184.717	-1.09528	0.198223	-5.5255	3.28555e-08	9.79523e-06	protein_coding
CD36	414.86	-1.37476	0.24936	-5.51317	3.52424e-08	1.04163e-05	protein_coding
TMCC2	68.2833	-0.813312	0.147647	-5.50848	3.61952e-08	1.05803e-05	protein_coding
TMEM52B	19.1232	-1.44672	0.262685	-5.50741	3.64146e-08	1.05803e-05	protein_coding
GPIHBP1	25.991	-1.38665	0.252517	-5.4913	3.98976e-08	1.14425e-05	protein_coding
MMP9	3059.85	-1.38788	0.252772	-5.49063	4.00495e-08	1.14425e-05	protein_coding
GRASP	215.148	-0.713738	0.130371	-5.47466	4.38341e-08	1.23219e-05	protein_coding
NAT8L	45.0258	-1.63667	0.298956	-5.47462	4.38463e-08	1.23219e-05	protein_coding
CYGB	903.626	-0.763415	0.13953	-5.47134	4.46649e-08	1.24499e-05	protein_coding
ALDOB	1537.45	1.73733	0.317762	5.46738	4.5673e-08	1.26282e-05	protein_coding
EHF	7263.51	0.73512	0.134505	5.46537	4.61932e-08	1.26699e-05	protein_coding
F13A1	655.75	-1.45396	0.266184	-5.46222	4.70211e-08	1.27946e-05	protein_coding
LDLRAD2	63.6074	-0.748991	0.13733	-5.45395	4.92643e-08	1.32994e-05	protein_coding
SEMA6B	419.655	-0.78449	0.144009	-5.44753	5.10747e-08	1.36804e-05	protein_coding
CD248	2122.91	-0.938555	0.172359	-5.44536	5.17007e-08	1.37408e-05	protein_coding
UQCRC2	12769.4	0.434994	0.0799451	5.44116	5.29341e-08	1.39604e-05	protein_coding
REG4	13338.2	2.69217	0.495247	5.43601	5.44856e-08	1.42159e-05	protein_coding
SNAP25	32.1427	-1.61094	0.296736	-5.42886	5.67148e-08	1.46201e-05	protein_coding
PTH1R	23.9965	-1.17239	0.216326	-5.41956	5.97459e-08	1.52865e-05	protein_coding
XKR7	5.04977	-1.8249	0.337055	-5.41424	6.1549e-08	1.56312e-05	protein_coding
COL6A2	20170.7	-1.00945	0.186556	-5.41101	6.26719e-08	1.57993e-05	protein_coding
KCNB1	20.5305	-1.54107	0.285481	-5.39816	6.73261e-08	1.68487e-05	protein_coding
CLINT1	5432.34	0.476141	0.0883381	5.38998	7.04642e-08	1.73833e-05	protein_coding
C19orf84	5.48038	-1.71952	0.319164	-5.38758	7.14127e-08	1.74885e-05	protein_coding
FBXO17	220.623	-1.37363	0.255115	-5.38434	7.27103e-08	1.75554e-05	protein_coding
OLFML2B	1584.77	-1.05555	0.196037	-5.38444	7.26725e-08	1.75554e-05	protein_coding
ARHGAP26	3136.58	0.480569	0.0893741	5.37705	7.5717e-08	1.81535e-05	protein_coding
COL15A1	4553.12	-0.970006	0.180446	-5.37561	7.63231e-08	1.81718e-05	protein_coding
PCDHB5	32.3831	-1.21291	0.225969	-5.36759	7.97972e-08	1.88679e-05	protein_coding
FLT4	377.03	-0.750372	0.139936	-5.36224	8.21981e-08	1.93025e-05	protein_coding
ARHGEF25	338.357	-0.935466	0.174547	-5.35939	8.35034e-08	1.9344e-05	protein_coding
NAV3	72.6879	-1.3662	0.254871	-5.36037	8.30523e-08	1.9344e-05	protein_coding
THBS4	702.764	-1.97371	0.368358	-5.35814	8.40846e-08	1.93479e-05	protein_coding
CLVS1	10.7756	-1.23625	0.230804	-5.35626	8.49634e-08	1.94198e-05	protein_coding
TIE1	708.735	-0.77992	0.145655	-5.35457	8.57599e-08	1.9472e-05	protein_coding
COX4I2	35.9224	-0.804084	0.150205	-5.35326	8.63841e-08	1.94847e-05	protein_coding
KIFC3	915.261	-0.767409	0.143488	-5.34823	8.88192e-08	1.9903e-05	protein_coding
HOOK3	1735.16	-0.589932	0.110356	-5.34574	9.00487e-08	2.00475e-05	protein_coding
CNTNAP1	436.021	-0.820701	0.153903	-5.33258	9.68297e-08	2.11854e-05	protein_coding
CSPG4	1145.24	-0.80535	0.151064	-5.3312	9.7568e-08	2.11854e-05	protein_coding
TRABD2B	92.0827	-1.08375	0.203161	-5.33442	9.58518e-08	2.11854e-05	protein_coding
SRPX	221.103	-1.0308	0.193517	-5.32669	1.00019e-07	2.14978e-05	protein_coding
WNT7A	12.8893	-2.24593	0.42168	-5.32613	1.00325e-07	2.14978e-05	protein_coding
TGFB3	621.087	-1.27386	0.239331	-5.32256	1.02319e-07	2.17889e-05	protein_coding
TPPP3	1335.1	-1.14409	0.215164	-5.31729	1.05327e-07	2.22909e-05	protein_coding
MMP13	197.223	-2.07055	0.389848	-5.31117	1.08922e-07	2.27707e-05	protein_coding
RIMS2	4.57843	-1.67263	0.314922	-5.31124	1.08884e-07	2.27707e-05	protein_coding
CPXM1	766.075	-0.951436	0.179255	-5.30773	1.10998e-07	2.3064e-05	protein_coding
TNS2	1605.52	-0.581311	0.109613	-5.30328	1.13742e-07	2.33512e-05	protein_coding
ZBTB46	287.051	-0.619068	0.116711	-5.30427	1.13125e-07	2.33512e-05	protein_coding
ATP1A1	79761.8	0.541947	0.102264	5.29949	1.16126e-07	2.36987e-05	protein_coding
GSTM5	56.0412	-0.986627	0.186306	-5.29573	1.18542e-07	2.40485e-05	protein_coding
KCNIP2	60.9208	-0.877989	0.16584	-5.2942	1.19536e-07	2.40915e-05	protein_coding
PDGFB	875.996	-0.723007	0.136618	-5.29219	1.20862e-07	2.40915e-05	protein_coding
PTX3	36.8545	-1.19852	0.226463	-5.29236	1.2075e-07	2.40915e-05	protein_coding
CNRIP1	207.13	-0.808695	0.152846	-5.29091	1.21709e-07	2.41202e-05	protein_coding
XG	55.0058	-1.64679	0.311547	-5.28586	1.25119e-07	2.46535e-05	protein_coding
BTBD19	156.652	-0.850874	0.161126	-5.28079	1.28631e-07	2.4776e-05	protein_coding
CNTN1	83.9996	-1.71349	0.32437	-5.28252	1.2742e-07	2.4776e-05	protein_coding
GPX3	1499.47	-1.19699	0.226636	-5.28155	1.28096e-07	2.4776e-05	protein_coding
UGT1A10	180.37	1.4606	0.276567	5.28117	1.28364e-07	2.4776e-05	protein_coding
BCL6B	375.961	-0.741077	0.14045	-5.27644	1.31717e-07	2.51072e-05	protein_coding
NNMT	1740.72	-0.999329	0.189508	-5.27327	1.34013e-07	2.51072e-05	protein_coding
PKD2	922.161	-0.68458	0.129816	-5.27345	1.33883e-07	2.51072e-05	protein_coding
RBM20	25.4791	-1.15178	0.218365	-5.27457	1.33068e-07	2.51072e-05	protein_coding
SMARCD3	313.256	-0.601445	0.114022	-5.27481	1.32897e-07	2.51072e-05	protein_coding
SLC12A2	26166.1	0.703222	0.133409	5.27117	1.35553e-07	2.52578e-05	protein_coding
SLIT1	51.0497	-1.49336	0.283398	-5.26949	1.36805e-07	2.53533e-05	protein_coding
NOTCH3	4158.73	-0.801668	0.152196	-5.26734	1.38416e-07	2.55139e-05	protein_coding
SFRP1	197.075	-1.85959	0.353179	-5.2653	1.39962e-07	2.56609e-05	protein_coding
TCTEX1D1	15.4482	-0.83693	0.158997	-5.26383	1.41087e-07	2.57297e-05	protein_coding
LINC00261	1336.03	1.56047	0.297023	5.25369	1.4908e-07	2.69012e-05	lncRNA
PYGO1	117.878	-1.07478	0.204781	-5.24842	1.53407e-07	2.75369e-05	protein_coding
CASP1	1867.2	1.10472	0.210548	5.2469	1.54684e-07	2.76216e-05	protein_coding
EMP3	851.275	-0.862247	0.164532	-5.24059	1.60063e-07	2.8434e-05	protein_coding
KCNK2	13.9256	-1.72807	0.330593	-5.22719	1.72104e-07	3.04153e-05	protein_coding
LGALS1	7188.23	-0.919451	0.176424	-5.21161	1.87212e-07	3.27802e-05	protein_coding
CD34	1566.86	-0.652338	0.125354	-5.20396	1.95082e-07	3.39513e-05	protein_coding
MAP1A	718.401	-0.880185	0.169329	-5.19809	2.01349e-07	3.48648e-05	protein_coding
HNRNPAB	13547.5	0.392203	0.0754996	5.19477	2.0497e-07	3.53118e-05	protein_coding
OGN	162.36	-1.81183	0.348842	-5.19385	2.0599e-07	3.53118e-05	protein_coding
DPYSL4	32.1492	-1.22047	0.235189	-5.18932	2.11061e-07	3.60011e-05	protein_coding
OLFML2A	913.728	-0.683937	0.13184	-5.18763	2.12988e-07	3.61499e-05	protein_coding
IRX6	2.34954	-2.43054	0.468647	-5.18629	2.14526e-07	3.62316e-05	protein_coding
BGN	16112.7	-1.12468	0.216948	-5.1841	2.17064e-07	3.63026e-05	protein_coding
SYDE1	575.93	-0.739048	0.142542	-5.18476	2.16294e-07	3.63026e-05	protein_coding
EFS	168.618	-0.862952	0.166741	-5.17541	2.2741e-07	3.78482e-05	protein_coding
COL4A2	24125.8	-0.728659	0.140875	-5.17236	2.31152e-07	3.81011e-05	protein_coding
DEFA5	391.135	2.61163	0.504867	5.1729	2.30492e-07	3.81011e-05	protein_coding
SCN1B	118.463	-0.802227	0.155165	-5.17015	2.33909e-07	3.83711e-05	protein_coding
GALNT13	12.639	-1.7236	0.333562	-5.16725	2.37569e-07	3.84645e-05	protein_coding
GJA1	1658.46	-0.906535	0.175393	-5.16859	2.35871e-07	3.84645e-05	protein_coding
IL10	22.6001	-1.35366	0.26198	-5.16703	2.37844e-07	3.84645e-05	protein_coding
CHST1	144.2	-0.967186	0.187401	-5.16106	2.45554e-07	3.94922e-05	protein_coding
HTRA1	3394.14	-0.956298	0.185317	-5.16034	2.46502e-07	3.94922e-05	protein_coding
S1PR3	665.461	-0.879148	0.170544	-5.15497	2.53669e-07	4.04513e-05	protein_coding
ARHGEF17	1266.48	-0.724281	0.14053	-5.15392	2.55103e-07	4.04917e-05	protein_coding
FBN3	3.90084	-1.73866	0.337449	-5.15238	2.57206e-07	4.06373e-05	protein_coding
NGF	15.7302	-1.15271	0.223872	-5.14895	2.61949e-07	4.10088e-05	protein_coding
OXT	2.80839	-1.50947	0.293352	-5.14561	2.66653e-07	4.11811e-05	protein_coding
SEC14L6	8.84048	-1.28479	0.249654	-5.1463	2.65675e-07	4.11811e-05	protein_coding
SLC22A17	247.253	-0.829104	0.161095	-5.14669	2.65125e-07	4.11811e-05	protein_coding
RHOJ	335.24	-0.727779	0.141469	-5.14444	2.68315e-07	4.12519e-05	protein_coding
PAEP	10.3675	-1.57955	0.307099	-5.14345	2.6974e-07	4.12859e-05	protein_coding
MAP7D1	3005.85	-0.414598	0.0806323	-5.14184	2.72066e-07	4.1317e-05	protein_coding
PIK3CD-AS2	39.689	-1.29754	0.25256	-5.13757	2.78321e-07	4.20362e-05	lncRNA
FNDC1	2223.09	-1.4078	0.274086	-5.13636	2.80112e-07	4.21212e-05	protein_coding
AMOTL1	865.832	-0.96108	0.187192	-5.13419	2.83368e-07	4.22641e-05	protein_coding
TFCP2L1	4036.74	0.785673	0.153108	5.13151	2.87427e-07	4.26599e-05	protein_coding
AVPR1A	66.0866	-1.20079	0.234396	-5.12291	3.00864e-07	4.40817e-05	protein_coding
NHSL2	30.56	-1.13052	0.22066	-5.12335	3.00154e-07	4.40817e-05	protein_coding
CRIP2	1542.3	-0.796675	0.15554	-5.12198	3.02341e-07	4.41096e-05	protein_coding
GNAZ	197.91	-0.881307	0.172153	-5.11931	3.06654e-07	4.45493e-05	protein_coding
EIF3K	9295.74	0.423466	0.0828871	5.10895	3.23946e-07	4.66659e-05	protein_coding
KCNE4	292.045	-1.00453	0.196709	-5.10668	3.27868e-07	4.70333e-05	protein_coding
NAB2	820.539	-0.550551	0.107925	-5.10125	3.37425e-07	4.82026e-05	protein_coding
MLLT11	199.081	-0.607235	0.119076	-5.09958	3.40409e-07	4.8427e-05	protein_coding
KLHDC8B	429.177	-0.64544	0.126964	-5.08367	3.70218e-07	5.14023e-05	protein_coding
MGP	3453.22	-1.27401	0.250607	-5.08368	3.702e-07	5.14023e-05	protein_coding
NOVA2	110.549	-0.66499	0.130787	-5.08453	3.68535e-07	5.14023e-05	protein_coding
PLXDC1	548.836	-0.714864	0.140551	-5.08616	3.65386e-07	5.14023e-05	protein_coding
TNFRSF11A	1515.2	0.899265	0.176895	5.08361	3.70318e-07	5.14023e-05	protein_coding
CDKN1C	522.328	-0.988362	0.194551	-5.08022	3.77004e-07	5.17023e-05	protein_coding
PDLIM4	446.543	-0.972556	0.191438	-5.08026	3.76913e-07	5.17023e-05	protein_coding
SLC12A1	1.91851	-2.13899	0.421036	-5.08029	3.76859e-07	5.17023e-05	protein_coding
PLEKHG2	1004.79	-0.609567	0.120102	-5.07542	3.86641e-07	5.28127e-05	protein_coding
GABRP	172.072	1.89575	0.373829	5.07119	3.95345e-07	5.37872e-05	protein_coding
HIC1	383.822	-0.718905	0.141852	-5.06798	4.02052e-07	5.44836e-05	protein_coding
C5AR1	511.872	-0.952303	0.187994	-5.0656	4.07123e-07	5.47477e-05	protein_coding
SMARCA1	602.014	-0.872306	0.172229	-5.06482	4.08791e-07	5.47477e-05	protein_coding
TRO	126.747	-0.796541	0.157257	-5.06523	4.07915e-07	5.47477e-05	protein_coding
HULC	523.922	3.31488	0.654799	5.06244	4.13934e-07	5.52207e-05	lncRNA
MGAT5B	9.15825	-1.12289	0.221965	-5.05885	4.21786e-07	5.60502e-05	protein_coding
SCHIP1	19.6681	-0.700551	0.13863	-5.05338	4.34053e-07	5.74575e-05	protein_coding
C7	424.949	-1.57163	0.311168	-5.05075	4.40075e-07	5.78083e-05	protein_coding
UQCRFS1P1	10.3471	1.19277	0.236135	5.05121	4.3903e-07	5.78083e-05	processed_pseudogene
EMILIN1	4510.68	-0.881306	0.174681	-5.04522	4.53002e-07	5.88302e-05	protein_coding
HHIPL1	155.942	-0.876188	0.173645	-5.04586	4.51481e-07	5.88302e-05	protein_coding
SNCG	83.1243	-0.943521	0.186971	-5.04635	4.50323e-07	5.88302e-05	protein_coding
KCNJ8	199.468	-0.841145	0.166754	-5.04423	4.55348e-07	5.89117e-05	protein_coding
LPO	78.2793	1.9647	0.38965	5.04223	4.60128e-07	5.93064e-05	protein_coding
PCDHB17P	2.27362	-1.95532	0.388043	-5.03892	4.68171e-07	6.0117e-05	transcribed_unprocessed_pseudogene
JAM3	753.002	-0.681842	0.135497	-5.03217	4.84956e-07	6.20399e-05	protein_coding
SSTR2	42.7963	-0.806677	0.160334	-5.03123	4.8735e-07	6.21144e-05	protein_coding
BOLA3-AS1	64.5372	-1.0566	0.210043	-5.0304	4.89459e-07	6.21523e-05	lncRNA
EFEMP2	1408.07	-0.790734	0.157479	-5.02121	5.1346e-07	6.44834e-05	protein_coding
SYT11	567.377	-0.81335	0.162017	-5.02015	5.16303e-07	6.46038e-05	protein_coding
COL6A1	15684	-0.928777	0.185125	-5.01703	5.24753e-07	6.54223e-05	protein_coding
AXDND1	130	1.75207	0.349491	5.0132	5.3531e-07	6.57817e-05	protein_coding
FAM110B	88.1583	-0.926391	0.18474	-5.01456	5.31543e-07	6.57817e-05	protein_coding
GNAI2	9098.43	-0.485315	0.0967986	-5.01366	5.34045e-07	6.57817e-05	protein_coding
MEOX2	74.447	-1.60164	0.319464	-5.01353	5.34398e-07	6.57817e-05	protein_coding
ADAMTS1	1167.97	-0.917427	0.183085	-5.01094	5.41649e-07	6.59255e-05	protein_coding
DEGS1	1829.79	-0.518951	0.103568	-5.01073	5.42249e-07	6.59255e-05	protein_coding
GPD1L	2913.55	0.459938	0.0917845	5.01107	5.41287e-07	6.59255e-05	protein_coding
ATP2B4	3140.58	-0.729489	0.14565	-5.00851	5.48519e-07	6.62183e-05	protein_coding
TUBB4A	14.9898	-1.26407	0.252365	-5.00892	5.47364e-07	6.62183e-05	protein_coding
CCDC8	193.185	-0.999682	0.199818	-5.00295	5.64597e-07	6.79201e-05	protein_coding
WHAMMP2	17.4593	-0.997033	0.199461	-4.99864	5.77374e-07	6.92142e-05	transcribed_unprocessed_pseudogene
EHD2	2438.21	-0.834759	0.167089	-4.99588	5.85668e-07	6.9721e-05	protein_coding
VSIG10L	123.176	-0.943909	0.188915	-4.99648	5.83866e-07	6.9721e-05	protein_coding
ITGA5	3882.08	-0.852479	0.170701	-4.994	5.91419e-07	6.99199e-05	protein_coding
VAMP5	542.065	-0.717351	0.143633	-4.99433	5.90406e-07	6.99199e-05	protein_coding
CUBN	34.4962	-0.682528	0.136736	-4.99156	5.98935e-07	7.05652e-05	protein_coding
SLC35G2	94.6983	-0.936471	0.187985	-4.98162	6.30538e-07	7.37816e-05	protein_coding
ZG16B	1759.61	0.988068	0.198337	4.98175	6.30106e-07	7.37816e-05	protein_coding
PTGER4	1071.01	0.690258	0.138704	4.97648	6.475e-07	7.53402e-05	protein_coding
UNC13A	53.5096	-0.993176	0.199583	-4.97626	6.48253e-07	7.53402e-05	protein_coding
LAMB2	5014.87	-0.592698	0.11916	-4.97396	6.55991e-07	7.59819e-05	protein_coding
STK32B	40.4435	-0.885123	0.177989	-4.97291	6.59543e-07	7.61362e-05	protein_coding
CLEC5A	140.286	-1.20189	0.241842	-4.96974	6.70428e-07	7.70572e-05	protein_coding
EFNB3	76.4958	-0.920394	0.185223	-4.96911	6.72614e-07	7.70572e-05	protein_coding
STARD8	192.318	-0.69166	0.139252	-4.96695	6.80141e-07	7.74706e-05	protein_coding
TNS1	5401.77	-1.0618	0.213927	-4.96337	6.92802e-07	7.86513e-05	protein_coding
TSPAN18	778.881	-0.86843	0.174997	-4.96253	6.9579e-07	7.873e-05	protein_coding
CERCAM	1767.53	-0.972802	0.196063	-4.96169	6.98826e-07	7.88133e-05	protein_coding
GALNT15	142.063	-1.22369	0.246788	-4.95847	7.10487e-07	7.96048e-05	protein_coding
UBTD1	414.896	-0.638099	0.12868	-4.9588	7.09309e-07	7.96048e-05	protein_coding
GIPC3	142.195	-0.647545	0.130636	-4.95688	7.16333e-07	7.99983e-05	protein_coding
GYPC	366.171	-0.808862	0.16329	-4.95352	7.28841e-07	8.11309e-05	protein_coding
STMN2	174.114	-1.42008	0.286929	-4.94923	7.45073e-07	8.26694e-05	protein_coding
C20orf197	3.48084	-1.28554	0.259993	-4.94454	7.63255e-07	8.41457e-05	lncRNA
CRISPLD2	1983.09	-0.839254	0.169734	-4.94453	7.63287e-07	8.41457e-05	protein_coding
ATP6V1G2	15.9179	-0.667122	0.135056	-4.9396	7.82839e-07	8.57497e-05	protein_coding
GPR162	65.9544	-0.672526	0.136149	-4.93964	7.82675e-07	8.57497e-05	protein_coding
MEX3B	115.925	-0.823968	0.166931	-4.93598	7.97502e-07	8.70776e-05	protein_coding
C1orf54	220.582	-0.550511	0.11155	-4.93512	8.01019e-07	8.71839e-05	protein_coding
MRAS	434.812	-0.872608	0.177085	-4.92763	8.32324e-07	9.03045e-05	protein_coding
COL4A1	22826.9	-0.714987	0.145172	-4.92509	8.43221e-07	9.06597e-05	protein_coding
ASIC4	7.45533	-1.39378	0.283159	-4.92223	8.55639e-07	9.16737e-05	protein_coding
FAM167B	191.378	-0.658914	0.133903	-4.92083	8.61795e-07	9.17598e-05	protein_coding
WDR49	1.20677	-1.71756	0.349003	-4.92134	8.59515e-07	9.17598e-05	protein_coding
ANKRD65	77.466	-0.915934	0.186222	-4.91852	8.72028e-07	9.22761e-05	protein_coding
TSPYL5	187.606	-0.848239	0.172538	-4.91623	8.82246e-07	9.30702e-05	protein_coding
PCOLCE	2348.61	-0.883466	0.179751	-4.91494	8.881e-07	9.34003e-05	protein_coding
VIM	14874	-0.799465	0.162755	-4.91207	9.0119e-07	9.44872e-05	protein_coding
NCKAP5L	825.86	-0.486996	0.0991553	-4.91145	9.04051e-07	9.44981e-05	protein_coding
DSEL	76.151	-0.888836	0.181012	-4.91038	9.08996e-07	9.45101e-05	protein_coding
IGLON5	24.7409	-1.26058	0.256757	-4.90964	9.12435e-07	9.45101e-05	protein_coding
LCA5	143.393	-0.65237	0.132865	-4.91002	9.10653e-07	9.45101e-05	protein_coding
CALY	7.26245	-1.45813	0.297144	-4.90716	9.24067e-07	9.514e-05	protein_coding
CLEC4G	8.65496	-1.79679	0.366148	-4.90728	9.23469e-07	9.514e-05	protein_coding
EDARADD	27.5175	-1.09541	0.223315	-4.90525	9.33099e-07	9.54964e-05	protein_coding
SLC12A4	1402.15	-0.513258	0.104627	-4.90561	9.31351e-07	9.54964e-05	protein_coding
TAL1	59.0109	-0.689777	0.140729	-4.90145	9.5132e-07	9.70715e-05	protein_coding
PARD6G	174.013	-0.646725	0.131998	-4.89949	9.60837e-07	9.77516e-05	protein_coding
ZNF154	76.8902	-0.662044	0.135189	-4.89717	9.72282e-07	9.86233e-05	protein_coding
HSD3B2	6.22975	2.39747	0.490044	4.89235	9.96397e-07	0.000100771	protein_coding
CCM2L	69.1293	-0.615969	0.125948	-4.89066	1.00497e-06	0.00010134	protein_coding
CSRP2	308.941	-0.592682	0.121201	-4.89006	1.00807e-06	0.000101354	protein_coding
IQSEC3	48.0423	-1.03818	0.212404	-4.88775	1.01997e-06	0.000101361	protein_coding
KANK2	2958.97	-0.602332	0.123224	-4.88811	1.01806e-06	0.000101361	protein_coding
LINC00114	73.4581	1.18823	0.243101	4.88781	1.01965e-06	0.000101361	lncRNA
NDRG4	269.178	-0.821956	0.168111	-4.88935	1.01169e-06	0.000101361	protein_coding
FLNA	35912.1	-0.863287	0.176661	-4.88668	1.02549e-06	0.000101578	protein_coding
KCNC3	100.18	-0.804802	0.164721	-4.88584	1.02991e-06	0.000101578	protein_coding
SCG3	21.6205	-1.47512	0.30193	-4.88562	1.03104e-06	0.000101578	protein_coding
SAMD11	153.611	-0.830347	0.170002	-4.88434	1.03778e-06	0.000101658	protein_coding
SVEP1	521.779	-0.913006	0.187075	-4.88044	1.0585e-06	0.000103392	protein_coding
ADAMTS9-AS1	17.6869	-1.19853	0.245668	-4.87867	1.06803e-06	0.000103683	lncRNA
HSPA12B	211.382	-0.678511	0.13909	-4.87821	1.07055e-06	0.000103683	protein_coding
P3H1	1355.36	-0.490019	0.100441	-4.8787	1.06789e-06	0.000103683	protein_coding
LINC01140	14.0036	-0.986046	0.202255	-4.87526	1.08664e-06	0.000104945	lncRNA
IGF1	39.0121	-1.28142	0.262877	-4.87459	1.09034e-06	0.000105007	protein_coding
UGT1A6	73.1033	1.47925	0.303709	4.87061	1.11253e-06	0.000106843	protein_coding
CNTNAP3B	13.4292	-1.59666	0.328056	-4.86704	1.13281e-06	0.000107966	protein_coding
ESRRA	5729.4	0.445841	0.091589	4.86785	1.1282e-06	0.000107966	protein_coding
MYCT1	189.39	-0.675016	0.138695	-4.86689	1.13367e-06	0.000107966	protein_coding
KLHL5	745.242	-0.696066	0.143072	-4.86513	1.14381e-06	0.00010863	protein_coding
FAM171A2	44.3682	-0.900121	0.185037	-4.86455	1.14718e-06	0.00010865	protein_coding
DLG4	326.675	-0.625126	0.128591	-4.86136	1.16582e-06	0.000110019	protein_coding
SLC6A1	56.6855	-0.885098	0.182082	-4.86098	1.16806e-06	0.000110019	protein_coding
HMCN1	543.264	-1.03549	0.213112	-4.85888	1.18054e-06	0.00011089	protein_coding
ATP8B2	711.756	-0.823925	0.16965	-4.8566	1.19419e-06	0.000111645	protein_coding
GYPE	4.26101	-1.02072	0.210178	-4.85645	1.19509e-06	0.000111645	protein_coding
WTIP	243.792	-0.734392	0.151276	-4.85464	1.20605e-06	0.000112363	protein_coding
MXRA8	2537.63	-0.892512	0.184099	-4.84801	1.24708e-06	0.000115871	protein_coding
GULP1	470.282	-0.994641	0.205388	-4.84275	1.28054e-06	0.000118658	protein_coding
CALD1	11411.5	-0.88388	0.182685	-4.83828	1.3097e-06	0.000120707	protein_coding
RAB34	670.591	-0.80757	0.166958	-4.83698	1.31828e-06	0.000121173	protein_coding
PAPLN	483.083	-0.811302	0.167769	-4.83583	1.32593e-06	0.000121247	protein_coding
BOC	432.39	-1.09245	0.225936	-4.83522	1.32997e-06	0.000121271	protein_coding
FIGN	34.1721	-0.939579	0.194508	-4.83053	1.3617e-06	0.000123508	protein_coding
MMP14	16616.8	-0.794455	0.164495	-4.82965	1.36774e-06	0.000123642	protein_coding
MRAP2	333.153	1.15123	0.238387	4.82926	1.37039e-06	0.000123642	protein_coding
MICU3	34.76	-0.888195	0.183992	-4.82736	1.38357e-06	0.000124503	protein_coding
FAM20C	1272.09	-0.817098	0.169292	-4.82655	1.38921e-06	0.000124683	protein_coding
HK2	7839.48	0.652346	0.135412	4.81747	1.45387e-06	0.000129807	protein_coding
TC2N	2743.93	0.631289	0.131038	4.81762	1.4528e-06	0.000129807	protein_coding
PLGRKT	1407.13	0.470787	0.0977915	4.81419	1.47798e-06	0.000131617	protein_coding
KCNH6	32.9762	-1.41917	0.294833	-4.81347	1.48332e-06	0.00013175	protein_coding
SLIT3	701.967	-1.00001	0.207886	-4.81036	1.50661e-06	0.000133473	protein_coding
ZNF467	94.6385	-0.651366	0.13543	-4.80962	1.51214e-06	0.000133618	protein_coding
AC011298.2	95.5266	-1.3667	0.284262	-4.80789	1.52533e-06	0.000134437	processed_pseudogene
ATP10B	11290.8	0.699212	0.145452	4.80718	1.53077e-06	0.000134562	protein_coding
GLIS2	760.096	-0.84014	0.174793	-4.80649	1.53605e-06	0.000134562	protein_coding
PRG4	47.1538	-1.40434	0.292195	-4.80617	1.53852e-06	0.000134562	protein_coding
ROR1-AS1	2.23859	-1.81375	0.377543	-4.80408	1.55464e-06	0.000135626	lncRNA
AMER3	19.9736	-2.27902	0.474725	-4.80071	1.58106e-06	0.000137581	protein_coding
TCF23	12.0344	-2.00925	0.418861	-4.79695	1.61101e-06	0.000139478	protein_coding
PHYHIP	80.3122	-1.05254	0.219467	-4.79588	1.61964e-06	0.000139872	protein_coding
CST2	77.3269	-1.41659	0.29565	-4.79145	1.65583e-06	0.000142281	protein_coding
STAB1	1848.99	-0.769635	0.16076	-4.78749	1.68882e-06	0.000144753	protein_coding
TUB	97.5752	-0.979562	0.204668	-4.7861	1.70055e-06	0.000145395	protein_coding
AC016747.3	50.3744	-0.821555	0.171778	-4.78264	1.73007e-06	0.000147551	lncRNA
PPP1R18	2329.2	-0.645127	0.134916	-4.78169	1.73828e-06	0.000147883	protein_coding
ABCA9	45.6203	-1.21264	0.253693	-4.77994	1.75347e-06	0.000148806	protein_coding
PLEKHO2	1184.39	-0.606843	0.126971	-4.7794	1.75822e-06	0.000148841	protein_coding
DPYSL5	6.67229	-1.50455	0.314832	-4.77889	1.76267e-06	0.00014885	protein_coding
LAMP5	88.4651	-1.35784	0.284236	-4.77715	1.77793e-06	0.00014977	protein_coding
SELENBP1	15732.1	1.04726	0.219306	4.77533	1.79411e-06	0.000150762	protein_coding
TGFB1	1807.31	-0.790629	0.165695	-4.7716	1.82764e-06	0.000153205	protein_coding
CCDC102A	262.339	-0.524711	0.110068	-4.76716	1.86845e-06	0.000155108	protein_coding
PTPN14	999.907	-0.656439	0.1377	-4.76718	1.8682e-06	0.000155108	protein_coding
ZIM2-AS1	1.66944	-1.08569	0.227717	-4.76773	1.86316e-06	0.000155108	lncRNA
CNPY4	408.033	-0.449816	0.0944268	-4.76365	1.90125e-06	0.00015745	protein_coding
PMP22	2286.56	-0.770314	0.161744	-4.76255	1.91159e-06	0.000157925	protein_coding
LRFN1	58.2274	-1.22673	0.257715	-4.76005	1.93544e-06	0.0001591	protein_coding
MRC2	3263.1	-0.901028	0.189292	-4.75998	1.93611e-06	0.0001591	protein_coding
PRELP	1252.7	-1.44393	0.303371	-4.7596	1.93973e-06	0.0001591	protein_coding
ZEB1	927.974	-0.765059	0.160834	-4.75684	1.96648e-06	0.000160525	protein_coding
FERMT2	1171.89	-0.82576	0.173741	-4.75281	2.00606e-06	0.000163047	protein_coding
POPDC2	125.551	-0.903039	0.190023	-4.75225	2.01164e-06	0.000163047	protein_coding
ROBO4	640.301	-0.650019	0.136772	-4.75257	2.00845e-06	0.000163047	protein_coding
NDUFA4L2	588.363	-0.895495	0.188464	-4.75155	2.0186e-06	0.000163226	protein_coding
ATP6V1C1	3472.69	-0.403092	0.084856	-4.7503	2.0311e-06	0.000163466	protein_coding
ATP8A2	29.5294	-0.804755	0.169396	-4.75073	2.0268e-06	0.000163466	protein_coding
LCN15	420.101	2.24313	0.472274	4.74964	2.03779e-06	0.00016362	protein_coding
MEIS3	295.638	-0.824802	0.173809	-4.74545	2.08039e-06	0.000165595	protein_coding
UBE2E2	344.753	-0.916452	0.193127	-4.74533	2.08171e-06	0.000165595	protein_coding
SPTBN4	25.5067	-1.03443	0.21809	-4.74313	2.10442e-06	0.000167014	protein_coding
CLIP3	533.922	-0.768578	0.162108	-4.74114	2.12518e-06	0.000168272	protein_coding
PLEKHG4B	15.8989	-1.2557	0.264953	-4.73932	2.14436e-06	0.000169399	protein_coding
CLDN19	1.92113	-2.10632	0.446138	-4.72122	2.34429e-06	0.000184344	protein_coding
CSF1	1103.86	-0.664823	0.140929	-4.71744	2.38835e-06	0.000186992	protein_coding
SHE	158.725	-0.740381	0.156947	-4.71739	2.38887e-06	0.000186992	protein_coding
CD93	2555.45	-0.723741	0.153456	-4.71626	2.40215e-06	0.000187177	protein_coding
PCDH12	487.072	-0.603143	0.12788	-4.71649	2.39945e-06	0.000187177	protein_coding
SNAI2	364.539	-0.853863	0.181111	-4.71459	2.42193e-06	0.00018829	protein_coding
FAM155A	66.2204	-1.04544	0.221783	-4.7138	2.43138e-06	0.000188597	protein_coding
C1QTNF6	1008.32	-0.648264	0.137579	-4.71193	2.45384e-06	0.000189771	protein_coding
ZNF521	257.762	-0.868036	0.184233	-4.71162	2.45759e-06	0.000189771	protein_coding
SERPINF1	2855.77	-0.860583	0.18278	-4.70831	2.49783e-06	0.000192445	protein_coding
DZIP1	219.048	-0.742274	0.157761	-4.70506	2.53797e-06	0.000194822	protein_coding
FSTL1	9943.49	-0.761515	0.161856	-4.70489	2.54005e-06	0.000194822	protein_coding
KIF17	32.3908	-0.739123	0.157143	-4.70351	2.55721e-06	0.000195701	protein_coding
BMPER	82.9616	1.50646	0.320375	4.70218	2.57393e-06	0.000196105	protein_coding
SCARF2	446.313	-0.925034	0.196721	-4.70225	2.57304e-06	0.000196105	protein_coding
LINC01060	2.84848	-1.75108	0.372505	-4.70083	2.59103e-06	0.00019697	lncRNA
SPON2	3533.82	-0.708905	0.15086	-4.6991	2.61306e-06	0.000198205	protein_coding
SCT	61.7552	-1.54622	0.329415	-4.69385	2.68111e-06	0.000202612	protein_coding
SSC5D	816.018	-1.13732	0.242308	-4.69371	2.68297e-06	0.000202612	protein_coding
ZNF667-AS1	77.2989	-0.77267	0.164685	-4.69179	2.70823e-06	0.000204069	lncRNA
FBXL7	281.795	-0.755868	0.161128	-4.69111	2.71729e-06	0.000204304	protein_coding
CCRL2	723.468	0.569086	0.121354	4.68949	2.73893e-06	0.00020548	protein_coding
C1orf162	220.179	-0.79943	0.170536	-4.68776	2.76213e-06	0.000206767	protein_coding
AC114730.2	2.21314	-1.05814	0.225848	-4.6852	2.79687e-06	0.000208238	lncRNA
CALHM2	454.531	-0.667171	0.142407	-4.68497	2.79999e-06	0.000208238	protein_coding
PDGFRB	5553.21	-0.831672	0.177507	-4.6853	2.79556e-06	0.000208238	protein_coding
MAPK9	2508.96	0.304573	0.0650202	4.68429	2.80939e-06	0.000208484	protein_coding
COPZ2	275.847	-0.801737	0.171217	-4.68257	2.83299e-06	0.000209615	protein_coding
EFEMP1	1678.79	-1.06255	0.226952	-4.68185	2.84296e-06	0.000209615	protein_coding
TIMP1	13922	-0.607201	0.129685	-4.68213	2.83902e-06	0.000209615	protein_coding
IFFO1	310.548	-0.643934	0.137622	-4.67899	2.88285e-06	0.0002121	protein_coding
FBN1	5546.3	-1.01298	0.21662	-4.67629	2.92106e-06	0.000213993	protein_coding
GUCY2D	14.348	-1.37948	0.294972	-4.67663	2.91633e-06	0.000213993	protein_coding
PABPC4L	28.2938	-0.820848	0.175552	-4.67581	2.92794e-06	0.000214039	protein_coding
LGALS3	36885.9	0.537427	0.114962	4.67483	2.94201e-06	0.00021461	protein_coding
ADD2	32.7431	-1.26538	0.270872	-4.6715	2.99001e-06	0.000217415	protein_coding
NAALAD2	27.4264	-0.624944	0.133784	-4.67129	2.99315e-06	0.000217415	protein_coding
MAPK15	392.815	-1.1832	0.253371	-4.66985	3.01426e-06	0.000218486	protein_coding
STON1	307.054	-0.922989	0.197675	-4.66922	3.02342e-06	0.000218687	protein_coding
FGFR1	1571.63	-0.808389	0.173266	-4.66558	3.07745e-06	0.000222127	protein_coding
LINC01160	9.07823	-1.17765	0.252511	-4.66377	3.10472e-06	0.000223624	lncRNA
COL5A1	16201.8	-0.924783	0.19833	-4.66285	3.11856e-06	0.000224061	protein_coding
NKAIN1	12.8952	-1.2742	0.273286	-4.6625	3.12384e-06	0.000224061	protein_coding
ENG	3814.53	-0.602685	0.129308	-4.66086	3.14892e-06	0.000225258	protein_coding
MIR663AHG	1.43888	-2.39175	0.51319	-4.66055	3.15368e-06	0.000225258	lncRNA
C14orf132	298.492	-0.938644	0.201477	-4.65881	3.18048e-06	0.000226335	protein_coding
LINC00315	2.56006	-0.921544	0.197811	-4.65871	3.18196e-06	0.000226335	lncRNA
ARHGEF15	326.749	-0.619187	0.133036	-4.65427	3.25129e-06	0.000230787	protein_coding
CYP19A1	23.7241	-0.911842	0.196029	-4.65157	3.29417e-06	0.000232814	protein_coding
SYT3	13.0344	-1.22653	0.263726	-4.65077	3.307e-06	0.000232814	protein_coding
ZNF532	1157.93	-0.699468	0.150398	-4.65079	3.30663e-06	0.000232814	protein_coding
AC112721.2	4.84666	-1.50062	0.322696	-4.65024	3.31543e-06	0.000232929	lncRNA
NUMBL	654.723	-0.477727	0.102744	-4.64969	3.32429e-06	0.000233074	protein_coding
PIEZO2	204.353	-0.926044	0.199268	-4.64723	3.36421e-06	0.000235392	protein_coding
REEP2	78.5603	-0.874714	0.188241	-4.64677	3.37178e-06	0.000235441	protein_coding
MAGEL2	19.1892	-1.02743	0.221233	-4.64412	3.41535e-06	0.000237999	protein_coding
IGSF21	39.6448	-0.965458	0.207973	-4.64222	3.44688e-06	0.000239223	protein_coding
STK3	1200.85	-0.466202	0.100426	-4.64226	3.44621e-06	0.000239223	protein_coding
PECAM1	4131.23	-0.654274	0.14097	-4.64123	3.46337e-06	0.000239398	protein_coding
EIF3M	9150.49	0.34225	0.0737588	4.64013	3.48195e-06	0.000239716	protein_coding
SH2D3C	395.282	-0.58575	0.126233	-4.64024	3.48007e-06	0.000239716	protein_coding
BCL10	1827.13	0.426231	0.0918966	4.63816	3.51526e-06	0.000241042	protein_coding
PALMD	214.035	-0.822428	0.177363	-4.63698	3.53532e-06	0.000241933	protein_coding
ENOX1	73.746	-0.768061	0.165667	-4.63618	3.54907e-06	0.00024239	protein_coding
PLXND1	3287.08	-0.651009	0.140548	-4.63195	3.62245e-06	0.00024642	protein_coding
GLDC	204.028	-1.67965	0.362757	-4.63023	3.65255e-06	0.000246539	protein_coding
LDB2	344.128	-0.623204	0.134595	-4.63021	3.65297e-06	0.000246539	protein_coding
MMRN2	709.917	-0.646162	0.139553	-4.63024	3.65247e-06	0.000246539	protein_coding
GPA33	10200.5	0.74021	0.159922	4.62855	3.68227e-06	0.000247542	protein_coding
FILIP1	144.812	-0.860312	0.185958	-4.62639	3.72098e-06	0.000248198	protein_coding
PDLIM7	2470.77	-0.66369	0.143448	-4.62669	3.7155e-06	0.000248198	protein_coding
CYP1B1	364.891	-1.47735	0.319853	-4.61884	3.85888e-06	0.000256399	protein_coding
LEF1-AS1	15.9082	-0.748897	0.162226	-4.61638	3.90485e-06	0.000258452	lncRNA
TSHZ3	317.615	-0.807344	0.174879	-4.61658	3.90125e-06	0.000258452	protein_coding
LINC00330	2.59489	2.29491	0.49772	4.61085	4.01017e-06	0.00026491	lncRNA
TMEM119	967.31	-0.876225	0.190074	-4.60992	4.02825e-06	0.000265594	protein_coding
ADAM23	114.1	-1.02514	0.222426	-4.60892	4.04764e-06	0.00026636	protein_coding
FOXD3	4.75002	-1.63849	0.355692	-4.60648	4.09545e-06	0.00026899	protein_coding
EML1	442.545	-0.78505	0.170445	-4.6059	4.10695e-06	0.000269229	protein_coding
CLDN5	287.011	-0.851707	0.184973	-4.60448	4.13491e-06	0.000270029	protein_coding
LINC01443	21.6332	1.94177	0.421695	4.60468	4.13099e-06	0.000270029	lncRNA
SLC7A2	236.427	-1.2534	0.272238	-4.60407	4.14311e-06	0.000270051	protein_coding
C6orf15	400.204	-2.26206	0.491374	-4.60353	4.15381e-06	0.000270234	protein_coding
PIANP	28.1076	-0.848507	0.184368	-4.60225	4.17951e-06	0.000271391	protein_coding
SERPINE1	2369.82	-1.05338	0.22891	-4.60171	4.19031e-06	0.000271578	protein_coding
TSPAN4	756.427	-0.672405	0.146165	-4.60033	4.21827e-06	0.000272875	protein_coding
PLEKHA4	1796.88	-0.697193	0.151644	-4.59755	4.27486e-06	0.000276014	protein_coding
HCFC1R1	1179.32	-0.528857	0.115071	-4.59592	4.30843e-06	0.000277659	protein_coding
THY1	5401.33	-0.758222	0.165045	-4.59403	4.34771e-06	0.000279665	protein_coding
LYVE1	111.079	-1.04163	0.226766	-4.59343	4.36013e-06	0.000279938	protein_coding
PXDN	3900.79	-0.800219	0.174245	-4.59248	4.38e-06	0.000280688	protein_coding
FGF1	80.0624	-1.01664	0.221427	-4.59131	4.40471e-06	0.00028122	protein_coding
FAM3D	11945.1	1.05833	0.230669	4.58806	4.47384e-06	0.000284575	protein_coding
P4HA3	159.648	-1.00067	0.218135	-4.58742	4.48755e-06	0.000284918	protein_coding
CBX6	1549.52	-0.77551	0.169095	-4.58625	4.51286e-06	0.000285783	protein_coding
GLI3	240.823	-1.04467	0.227813	-4.58563	4.52612e-06	0.000285783	protein_coding
MPC1	1498.12	0.494743	0.10789	4.58563	4.52618e-06	0.000285783	protein_coding
RARRES2	2011.6	-0.786324	0.171501	-4.58495	4.54092e-06	0.000286186	protein_coding
NPTXR	385.473	-1.25835	0.274575	-4.5829	4.58562e-06	0.000287945	protein_coding
RGS2	879.779	-0.845914	0.184607	-4.58224	4.60031e-06	0.000288339	protein_coding
CCDC80	2679.14	-1.14797	0.250559	-4.58162	4.61388e-06	0.000288662	protein_coding
BHMT2	40.4018	-1.03373	0.225669	-4.58072	4.63368e-06	0.000289373	protein_coding
PPBP	143.424	1.95495	0.426886	4.57956	4.65958e-06	0.000290462	protein_coding
PTCH2	104.977	-0.733882	0.160279	-4.57877	4.67719e-06	0.00029103	protein_coding
LRCH2	70.0687	-0.906625	0.198122	-4.57609	4.73746e-06	0.000294246	protein_coding
GJA4	306.189	-0.643575	0.140652	-4.57564	4.74768e-06	0.000294347	protein_coding
SYT15	4.36098	-0.989448	0.216313	-4.57415	4.78167e-06	0.00029592	protein_coding
KIF3C	674.524	-0.594693	0.130042	-4.57308	4.80607e-06	0.00029636	protein_coding
RAI14	1887.89	-0.599657	0.131127	-4.57308	4.80598e-06	0.00029636	protein_coding
CHST15	819.612	-0.899554	0.196951	-4.5674	4.938e-06	0.000301602	protein_coding
HEY2	96.8586	-0.681618	0.149243	-4.56716	4.94387e-06	0.000301602	protein_coding
ISLR	3531.74	-1.00495	0.220016	-4.56761	4.93317e-06	0.000301602	protein_coding
MTND4P24	27.1264	1.70429	0.373148	4.56732	4.94002e-06	0.000301602	processed_pseudogene
NAT14	441.429	-0.794255	0.173886	-4.56768	4.93157e-06	0.000301602	protein_coding
NRP2	2081.21	-0.841779	0.18441	-4.56471	5.00187e-06	0.000304599	protein_coding
KRT3	1.38241	-1.95137	0.427791	-4.5615	5.07895e-06	0.000308744	protein_coding
PCDHGA4	16.4347	-1.04321	0.228793	-4.55962	5.12462e-06	0.000310296	protein_coding
PTGIR	91.8504	-0.762288	0.167206	-4.55896	5.14068e-06	0.000310296	protein_coding
SDC2	1981.3	-0.756095	0.165843	-4.5591	5.13731e-06	0.000310296	protein_coding
TUBB6	1335.3	-0.68584	0.150419	-4.55952	5.1271e-06	0.000310296	protein_coding
PINLYP	29.6299	-0.649358	0.142463	-4.55808	5.16239e-06	0.000311059	protein_coding
STEAP4	235.044	-1.00597	0.220738	-4.55728	5.18205e-06	0.000311696	protein_coding
MSRB3	1102.33	-0.953281	0.209228	-4.55618	5.20934e-06	0.000312788	protein_coding
MIR497HG	18.765	-0.653687	0.143527	-4.55445	5.25219e-06	0.00031481	lncRNA
MAGI2-AS3	239.459	-0.818351	0.179729	-4.55324	5.28255e-06	0.000315553	lncRNA
KCNN1	5.87228	-0.849672	0.186697	-4.55107	5.33738e-06	0.000317694	protein_coding
RAB31	2985.37	-0.93802	0.206108	-4.5511	5.3365e-06	0.000317694	protein_coding
KLHDC8A	46.1559	-0.622342	0.136773	-4.55019	5.35967e-06	0.000318468	protein_coding
ARL4C	2074.97	-0.963605	0.211791	-4.5498	5.36976e-06	0.000318516	protein_coding
MDGA1	131.657	-0.91428	0.200987	-4.54894	5.39162e-06	0.00031926	protein_coding
SH3TC1	819.629	-0.520776	0.114494	-4.5485	5.40285e-06	0.000319374	protein_coding
MYL9	10409.4	-0.912264	0.200588	-4.54795	5.41698e-06	0.000319658	protein_coding
VSTM4	473.896	-0.799313	0.175769	-4.54752	5.42821e-06	0.00031977	protein_coding
MAP6	79.968	-0.881259	0.193873	-4.54555	5.47907e-06	0.000321661	protein_coding
THBD	697.522	-0.621975	0.136829	-4.54565	5.47662e-06	0.000321661	protein_coding
ERG	380.918	-0.693905	0.152759	-4.54247	5.55993e-06	0.000324228	protein_coding
HEG1	2041.42	-0.760595	0.167442	-4.54244	5.56063e-06	0.000324228	protein_coding
NLGN2	669.966	-0.708393	0.155947	-4.54251	5.55881e-06	0.000324228	protein_coding
RBMS3	177.448	-0.731273	0.161131	-4.53837	5.66898e-06	0.000328868	protein_coding
CSGALNACT2	965.254	-0.530999	0.11706	-4.53613	5.72959e-06	0.000331147	protein_coding
DDR2	1358.09	-0.963759	0.212476	-4.53585	5.73725e-06	0.000331147	protein_coding
GSKIP	3108.48	0.554192	0.122171	4.53619	5.72808e-06	0.000331147	protein_coding
MYL6B	1146.19	-0.499952	0.110234	-4.53538	5.75007e-06	0.00033133	protein_coding
GAMT	135.599	-1.04638	0.230925	-4.53126	5.86329e-06	0.000337287	protein_coding
NOTCH4	732.29	-0.496839	0.109663	-4.53058	5.88222e-06	0.000337809	protein_coding
MS4A7	434.616	-0.950286	0.209787	-4.52977	5.90475e-06	0.000338535	protein_coding
SNAI1	351.263	-0.647362	0.142931	-4.5292	5.92069e-06	0.000338883	protein_coding
RAMP2	411.542	-0.602589	0.13308	-4.52802	5.9539e-06	0.000340216	protein_coding
PIGR	101131	1.80543	0.398795	4.52723	5.97626e-06	0.000340624	protein_coding
THG1L	1199.06	0.407504	0.0900151	4.52706	5.98091e-06	0.000340624	protein_coding
CGB7	2.22323	-1.60624	0.355071	-4.52371	6.07648e-06	0.000344921	protein_coding
LAMA4	3778.97	-0.621268	0.137329	-4.52394	6.07e-06	0.000344921	protein_coding
SLC6A17	14.3939	-1.06233	0.234858	-4.5233	6.08831e-06	0.000345021	protein_coding
RIMS4	8.22469	-1.66747	0.368689	-4.52271	6.10538e-06	0.000345417	protein_coding
ADAMTS6	132.819	-0.75406	0.166747	-4.52218	6.12055e-06	0.0003456	protein_coding
CLEC14A	457.038	-0.598591	0.132392	-4.52134	6.14488e-06	0.000345939	protein_coding
ENTPD1	2190.22	-0.469037	0.103767	-4.52009	6.18143e-06	0.000346858	protein_coding
S1PR5	32.2538	-0.627257	0.138769	-4.52016	6.1793e-06	0.000346858	protein_coding
FUT11	576.143	-0.431646	0.0955101	-4.51937	6.20225e-06	0.000347458	protein_coding
DLGAP1	39.1599	-1.34566	0.297877	-4.5175	6.25727e-06	0.000349968	protein_coding
AP1M2	6662.32	0.355403	0.0787033	4.51574	6.30973e-06	0.000351184	protein_coding
CCDC102B	120.039	-0.703042	0.155716	-4.5149	6.33466e-06	0.000351762	protein_coding
BEST3	17.4082	1.76158	0.390428	4.51192	6.4242e-06	0.000355248	protein_coding
MAPK12	229.344	-0.925156	0.205047	-4.51193	6.42412e-06	0.000355248	protein_coding
MFAP5	473.708	-1.32547	0.293981	-4.50871	6.52238e-06	0.000359684	protein_coding
MORN3	50.5973	-1.23805	0.274598	-4.50861	6.52541e-06	0.000359684	protein_coding
P2RY6	160.873	-0.732225	0.162457	-4.50718	6.56935e-06	0.000360368	protein_coding
PPARGC1B	852.499	0.52216	0.11584	4.50761	6.55607e-06	0.000360368	protein_coding
SP8	46.3261	-1.96308	0.435524	-4.5074	6.56254e-06	0.000360368	protein_coding
PCDHA3	7.4674	-1.14613	0.25434	-4.50629	6.59707e-06	0.000361311	protein_coding
SELE	255.521	-1.2552	0.278576	-4.50576	6.61358e-06	0.000361637	protein_coding
ANKRD53	11.2368	-0.712475	0.158195	-4.50377	6.67596e-06	0.000364467	protein_coding
UGT8	3018.64	0.503712	0.111872	4.50258	6.71341e-06	0.000365929	protein_coding
CDO1	27.1688	-1.18658	0.263634	-4.50087	6.76773e-06	0.000366559	protein_coding
CLCA1	5271.51	2.24946	0.499773	4.50096	6.76475e-06	0.000366559	protein_coding
COL6A3	29368.8	-0.959237	0.213076	-4.50185	6.73645e-06	0.000366559	protein_coding
TPSB2	280.317	-1.14799	0.255045	-4.50113	6.75942e-06	0.000366559	protein_coding
BNC2	265.103	-0.988127	0.219593	-4.49981	6.80151e-06	0.000367807	protein_coding
RAB6B	191.599	-0.752268	0.167259	-4.49763	6.87146e-06	0.000371005	protein_coding
BCL2L14	1158.06	0.604751	0.134492	4.49658	6.90563e-06	0.000371661	protein_coding
DSE	710.373	-0.778051	0.173064	-4.49576	6.93235e-06	0.000371949	protein_coding
SLC2A6	253.141	-0.751702	0.16726	-4.49421	6.98275e-06	0.000372928	protein_coding
ZBTB16	31.2814	-1.44071	0.320571	-4.4942	6.98323e-06	0.000372928	protein_coding
DRD1	46.6561	-1.42565	0.31727	-4.49348	7.00672e-06	0.000373059	protein_coding
HSPB2	23.3356	-0.763567	0.169928	-4.49346	7.00744e-06	0.000373059	protein_coding
CCDC178	4.4456	-1.15747	0.25769	-4.4917	7.06577e-06	0.000375581	protein_coding
SEMA3G	319.407	-0.762161	0.169714	-4.49086	7.09355e-06	0.000375842	protein_coding
DIRAS2	8.9679	-1.54957	0.345183	-4.48913	7.15152e-06	0.000377215	protein_coding
CDH5	1263.27	-0.602379	0.134199	-4.48869	7.16621e-06	0.000377409	protein_coding
HPCAL4	4.62407	-1.05431	0.235052	-4.48543	7.27681e-06	0.000382646	protein_coding
MAP1B	820.708	-0.853357	0.190275	-4.48485	7.29648e-06	0.000383093	protein_coding
SLC7A10	12.8602	-1.69816	0.378814	-4.48282	7.36621e-06	0.000385573	protein_coding
SRGAP2B	44.6581	-0.582585	0.129954	-4.48303	7.35922e-06	0.000385573	protein_coding
CTIF	1091.92	-0.468526	0.104566	-4.48065	7.44146e-06	0.000388918	protein_coding
C2orf66	9.25957	1.38692	0.309641	4.47911	7.49546e-06	0.000391144	protein_coding
ST8SIA2	18.4086	-1.19479	0.26684	-4.47756	7.55015e-06	0.0003934	protein_coding
AFAP1L1	295.689	-0.614459	0.137255	-4.47677	7.57807e-06	0.000393658	protein_coding
HIF3A	100.678	-1.00128	0.223655	-4.47688	7.57429e-06	0.000393658	protein_coding
MPDZ	367.197	-0.812877	0.18159	-4.47643	7.5901e-06	0.000393686	protein_coding
PLXNA4	213.756	-1.05214	0.235131	-4.47471	7.65168e-06	0.000396281	protein_coding
PANK3	4000.03	0.401026	0.0896309	4.47419	7.67009e-06	0.000396635	protein_coding
ZNF385A	665.11	-0.791466	0.177054	-4.47019	7.81498e-06	0.000402912	protein_coding
C16orf96	1.80618	-1.1167	0.249838	-4.46971	7.83257e-06	0.000403213	protein_coding
ELK3	1779.76	-0.506238	0.113408	-4.46386	8.04979e-06	0.000412537	protein_coding
CNTNAP3	13.0497	-1.21703	0.2727	-4.46291	8.08556e-06	0.000413751	protein_coding
DGKI	57.0005	-0.998238	0.223849	-4.45943	8.2177e-06	0.000418064	protein_coding
GADD45B	1166.18	-0.663903	0.148887	-4.45909	8.23081e-06	0.000418064	protein_coding
POT1-AS1	13.8418	-1.13576	0.254706	-4.4591	8.23028e-06	0.000418064	lncRNA
SYCE1L	79.7555	-1.08103	0.242425	-4.45925	8.22483e-06	0.000418064	protein_coding
ANKRD1	8.12815	-1.65714	0.371703	-4.45823	8.26376e-06	0.000419117	protein_coding
ZFPM2	107.627	-0.936313	0.210036	-4.45786	8.27807e-06	0.000419223	protein_coding
SPARC	51910.9	-0.846541	0.189915	-4.45747	8.29322e-06	0.00041937	protein_coding
RBP7	53.8256	-0.817516	0.18342	-4.45708	8.30849e-06	0.000419524	protein_coding
APLNR	1050.77	-0.775959	0.174187	-4.45474	8.39943e-06	0.00042287	protein_coding
LINC00337	14.1363	-0.807039	0.181163	-4.45476	8.3987e-06	0.00042287	lncRNA
IGFBP5	16974.5	-0.887362	0.199211	-4.45438	8.41358e-06	0.000422961	protein_coding
LOXL1	670.645	-0.799998	0.179686	-4.45219	8.49992e-06	0.000426052	protein_coding
SLC35D1	3229.35	0.467192	0.104931	4.45238	8.4925e-06	0.000426052	protein_coding
ZNF667	30.3126	-0.786131	0.176634	-4.45061	8.5625e-06	0.000427938	protein_coding
LYNX1	138.512	-0.924311	0.207752	-4.44911	8.62256e-06	0.000430312	protein_coding
CCR3	21.0767	-1.23636	0.278004	-4.44729	8.69616e-06	0.000432726	protein_coding
RASL12	326.572	-0.633901	0.142536	-4.44732	8.69487e-06	0.000432726	protein_coding
PRCD	20.0857	-0.534264	0.120162	-4.44618	8.74118e-06	0.000434335	protein_coding
GRIA1	3.93468	-1.2624	0.284285	-4.44061	8.9704e-06	0.00044508	protein_coding
AC099684.1	1.26081	-3.04968	0.687156	-4.43812	9.07462e-06	0.0004496	lncRNA
GMDS	7854.83	0.59045	0.133052	4.43775	9.09029e-06	0.000449727	protein_coding
CYP46A1	9.79697	-0.823224	0.185557	-4.43649	9.14373e-06	0.000451719	protein_coding
ADAMTS12	1358.18	-0.955076	0.215343	-4.43513	9.20177e-06	0.000453311	protein_coding
ZNF512B	325.927	-0.672776	0.151693	-4.43511	9.20241e-06	0.000453311	protein_coding
ADORA3	103.241	-0.930532	0.209881	-4.43362	9.2663e-06	0.000455804	protein_coding
CD72	113.597	-0.633742	0.14301	-4.43144	9.36052e-06	0.000457159	protein_coding
KATNAL1	359.305	-0.580797	0.131031	-4.43251	9.31408e-06	0.000457159	protein_coding
LGALS9B	174.591	1.47793	0.333492	4.43169	9.34961e-06	0.000457159	protein_coding
RNF144A-AS1	27.5525	-0.952501	0.214901	-4.43228	9.32413e-06	0.000457159	lncRNA
SOX18	234.849	-0.592197	0.133623	-4.43184	9.34322e-06	0.000457159	protein_coding
EVC2	74.8158	-0.858936	0.194025	-4.42692	9.55862e-06	0.000465508	protein_coding
TNFAIP8L1	1254.4	-0.409732	0.0925617	-4.42658	9.57392e-06	0.000465591	protein_coding
CALB2	180.029	-1.62732	0.367747	-4.42512	9.63902e-06	0.000466771	protein_coding
PCDHGA9	44.8001	-0.868918	0.196359	-4.42515	9.63759e-06	0.000466771	protein_coding
DOK5	62.2215	-0.958844	0.216809	-4.42252	9.75572e-06	0.000471659	protein_coding
FZD4	717.343	-0.527264	0.11923	-4.42226	9.76748e-06	0.000471659	protein_coding
ALOX5AP	502.618	-0.796955	0.18023	-4.42188	9.78454e-06	0.000471818	protein_coding
PCDHB3	30.8504	-1.02351	0.231485	-4.42148	9.80267e-06	0.000472029	protein_coding
GJC1	290.184	-0.660109	0.149316	-4.42088	9.83005e-06	0.000472683	protein_coding
ARSI	119.528	-1.06593	0.241194	-4.41937	9.89878e-06	0.000474657	protein_coding
PPEF1	28.0344	-0.989398	0.223864	-4.41964	9.88637e-06	0.000474657	protein_coding
ICAM5	37.0978	-1.21242	0.274493	-4.41695	1.00105e-05	0.000479341	protein_coding
PCDHB4	72.2432	-1.03887	0.235342	-4.41431	1.01333e-05	0.000483872	protein_coding
FBLN7	59.594	-0.749309	0.169809	-4.41267	1.02106e-05	0.000486884	protein_coding
PRICKLE1	118.135	-0.945566	0.214305	-4.41225	1.02303e-05	0.000487145	protein_coding
CD300E	102.473	-1.2248	0.277749	-4.40973	1.035e-05	0.000490804	protein_coding
DNAJB5	260.702	-0.747872	0.16959	-4.40989	1.03422e-05	0.000490804	protein_coding
TNNT1	162.497	-1.85817	0.421371	-4.40982	1.03458e-05	0.000490804	protein_coding
CFH	1173.73	-0.851969	0.193249	-4.40867	1.0401e-05	0.000492538	protein_coding
PRTG	37.3918	-1.08568	0.246304	-4.40788	1.04389e-05	0.000493652	protein_coding
KCND1	105.261	-0.613818	0.1393	-4.40644	1.05084e-05	0.000495178	protein_coding
PDE6B	37.5904	-0.99042	0.224765	-4.40648	1.05065e-05	0.000495178	protein_coding
S1PR1	554.467	-0.65442	0.148519	-4.40631	1.05145e-05	0.000495178	protein_coding
TMEM45A	305.063	-0.873274	0.198256	-4.40477	1.05894e-05	0.000498023	protein_coding
NXN	791.717	-0.880644	0.199967	-4.40396	1.06294e-05	0.00049922	protein_coding
KCNQ2	16.521	-1.75606	0.398821	-4.40312	1.06704e-05	0.000499774	protein_coding
PYGM	49.1535	-0.960805	0.218203	-4.40327	1.06633e-05	0.000499774	protein_coding
HOXC13	9.86623	-3.39763	0.772049	-4.4008	1.07855e-05	0.000504475	protein_coding
FAM43B	10.5193	-1.20832	0.27459	-4.40045	1.08028e-05	0.000504595	protein_coding
VCAN	6679.38	-0.938181	0.213443	-4.39547	1.10531e-05	0.000514886	protein_coding
CHSY3	108.734	-0.782525	0.17813	-4.39299	1.11804e-05	0.000520107	protein_coding
LGALS4	50846.1	0.61255	0.13946	4.3923	1.12158e-05	0.000520342	protein_coding
NR1H4	19.5969	1.5516	0.353254	4.3923	1.12156e-05	0.000520342	protein_coding
CA11	170.653	-0.702621	0.160056	-4.38983	1.13437e-05	0.00052417	protein_coding
MRPL35	2538.83	0.295204	0.0672442	4.39003	1.13334e-05	0.00052417	protein_coding
NRG3	3.52957	-1.34502	0.306395	-4.38983	1.13441e-05	0.00052417	protein_coding
MIR100HG	2.97456	-1.2958	0.295457	-4.38575	1.15585e-05	0.000532637	lncRNA
PREP	6302.31	0.36156	0.0824539	4.38499	1.15989e-05	0.000533785	protein_coding
ADAMTS3	38.426	-0.749187	0.170878	-4.38433	1.16342e-05	0.000534691	protein_coding
NXF3	16.1941	1.5378	0.350818	4.38346	1.16808e-05	0.000535396	protein_coding
ATP10A	317.771	-0.808752	0.184527	-4.38283	1.17148e-05	0.000536239	protein_coding
OPRL1	41.7757	-0.891633	0.203588	-4.37959	1.18902e-05	0.000542817	protein_coding
WWC2	572.743	-0.664369	0.151747	-4.37812	1.19707e-05	0.000545764	protein_coding
BEND6	34.8415	-1.03592	0.23675	-4.37558	1.21107e-05	0.000551416	protein_coding
NFATC4	695.199	-0.614893	0.140572	-4.37424	1.21859e-05	0.000554103	protein_coding
OSMR	919.735	-0.756281	0.172973	-4.37225	1.2297e-05	0.000557676	protein_coding
ELP4	750.291	0.321055	0.0734373	4.37182	1.23214e-05	0.000558045	protein_coding
CSF1R	1399.11	-0.883874	0.202196	-4.37136	1.23474e-05	0.000558482	protein_coding
COL8A1	2775.44	-1.08001	0.247125	-4.37028	1.24088e-05	0.000559049	protein_coding
SYNGR3	113.376	-0.887798	0.203135	-4.37048	1.23975e-05	0.000559049	protein_coding
USHBP1	64.746	-0.545383	0.124793	-4.37029	1.2408e-05	0.000559049	protein_coding
ANKRD6	124.789	-0.727462	0.166468	-4.36997	1.24261e-05	0.000559095	protein_coding
PEG3	65.3383	-0.902346	0.206524	-4.3692	1.247e-05	0.000560334	protein_coding
AEBP1	13799	-1.04138	0.238393	-4.36833	1.25198e-05	0.000561277	protein_coding
FBLN1	5207.85	-0.958185	0.219377	-4.36776	1.25526e-05	0.000561277	protein_coding
NKX3-2	71.1295	-0.971075	0.222305	-4.3682	1.25273e-05	0.000561277	protein_coding
PDE7B	62.9636	-0.784123	0.179528	-4.36769	1.25565e-05	0.000561277	protein_coding
NRSN2	738.427	-0.64871	0.148553	-4.36687	1.2604e-05	0.000562668	protein_coding
FCGR2A	1022.46	-0.828418	0.189727	-4.36638	1.26325e-05	0.000563204	protein_coding
PLVAP	4444.4	-0.513549	0.117659	-4.36474	1.27275e-05	0.000566706	protein_coding
CACNA2D1	249.63	-0.838356	0.192338	-4.35876	1.308e-05	0.00058014	protein_coding
DLC1	911.788	-0.656035	0.150507	-4.35882	1.30764e-05	0.00058014	protein_coding
PLEKHO1	1124.36	-0.650574	0.149279	-4.3581	1.31198e-05	0.000581154	protein_coding
C16orf86	48.9915	-0.579955	0.133109	-4.357	1.31857e-05	0.000581596	protein_coding
CXCL12	1150.9	-0.78248	0.179577	-4.35734	1.31654e-05	0.000581596	protein_coding
RBFOX3	29.477	-1.13316	0.26009	-4.3568	1.31977e-05	0.000581596	protein_coding
SPRY1	1630.06	-0.377198	0.0865739	-4.35695	1.31885e-05	0.000581596	protein_coding
CAP2	242.325	-0.686144	0.15757	-4.35454	1.33344e-05	0.000585364	protein_coding
GNB4	580.222	-0.701216	0.161025	-4.35471	1.33243e-05	0.000585364	protein_coding
CERS5	1508.89	-0.284313	0.0653106	-4.35324	1.34137e-05	0.000587343	protein_coding
TLL1	31.9462	-1.04866	0.240882	-4.3534	1.34042e-05	0.000587343	protein_coding
AQP1	3528.93	-0.878117	0.20182	-4.351	1.3552e-05	0.000592564	protein_coding
CYP11A1	7.20328	-1.12399	0.258344	-4.35075	1.35675e-05	0.000592564	protein_coding
ST3GAL6	100.588	-0.71573	0.16454	-4.34987	1.36217e-05	0.000594173	protein_coding
MAFA-AS1	1.47045	-1.9552	0.44958	-4.34895	1.36792e-05	0.000595724	lncRNA
ADAMTS7	449.663	-0.666833	0.153364	-4.34803	1.37365e-05	0.000596902	protein_coding
CYTL1	23.0562	-1.08916	0.250629	-4.34571	1.38826e-05	0.000602488	protein_coding
TMC5	4988.63	0.5335	0.122912	4.34052	1.42149e-05	0.000616128	protein_coding
PTPRM	918.613	-0.613746	0.141474	-4.33823	1.43634e-05	0.000620996	protein_coding
AOC3	1304.63	-0.99531	0.229532	-4.33626	1.44927e-05	0.00062489	protein_coding
DCN	9764.8	-0.975643	0.225009	-4.33602	1.45083e-05	0.00062489	protein_coding
PADI4	9.93144	-1.31163	0.302532	-4.33551	1.45425e-05	0.00062489	protein_coding
TIMP2	11565.4	-0.869503	0.200569	-4.33519	1.45633e-05	0.000624912	protein_coding
MCC	330.712	-0.734795	0.169518	-4.33462	1.46011e-05	0.000625749	protein_coding
CRYM	279.541	0.811002	0.187167	4.33304	1.47062e-05	0.00062868	protein_coding
FNDC4	135.086	-0.681101	0.157183	-4.33318	1.46973e-05	0.00062868	protein_coding
AC005537.2	9.63397	-1.75255	0.404755	-4.32991	1.49169e-05	0.000636103	lncRNA
LAMC1	8484.92	-0.443591	0.102473	-4.32884	1.49894e-05	0.0006384	protein_coding
NRG2	6.68271	-0.915711	0.211568	-4.32821	1.50329e-05	0.000638666	protein_coding
RNF180	65.4886	-0.783566	0.181035	-4.32825	1.50302e-05	0.000638666	protein_coding
PRPH2	24.5759	-0.81451	0.188265	-4.3264	1.51569e-05	0.000643139	protein_coding
CHST4	106.306	2.08613	0.482735	4.32149	1.54982e-05	0.000655993	protein_coding
POSTN	12046.9	-1.19533	0.276599	-4.32151	1.54965e-05	0.000655993	protein_coding
KCNA1	3.03062	-1.62228	0.375543	-4.31982	1.56154e-05	0.000660142	protein_coding
COLEC12	387.623	-1.16437	0.269613	-4.31866	1.56977e-05	0.000661988	protein_coding
SLC1A3	205.836	-1.16536	0.26983	-4.31887	1.56829e-05	0.000661988	protein_coding
ITGA7	718.894	-0.68221	0.158014	-4.3174	1.57878e-05	0.000664967	protein_coding
GNG11	559.855	-0.589985	0.136713	-4.31552	1.59231e-05	0.000668206	protein_coding
LOXL2	3554.7	-0.71868	0.166525	-4.31574	1.59068e-05	0.000668206	protein_coding
LGALS9C	216.775	1.44587	0.335151	4.31408	1.60271e-05	0.000671588	protein_coding
RASIP1	332.857	-0.546161	0.126606	-4.31386	1.60429e-05	0.000671588	protein_coding
PDZD4	66.6429	-0.998256	0.231456	-4.31294	1.61097e-05	0.000673564	protein_coding
TCF7L1	309.054	-0.490557	0.113752	-4.31252	1.61402e-05	0.000674018	protein_coding
TMEM221	9.49235	-0.808714	0.187606	-4.3107	1.62735e-05	0.000678756	protein_coding
ABCG4	8.40626	-0.751681	0.174518	-4.30718	1.65348e-05	0.000686647	protein_coding
ZDHHC3	6828.45	0.289172	0.0671284	4.30774	1.64935e-05	0.000686647	protein_coding
ADAM8	840.608	-0.940062	0.218316	-4.30596	1.6626e-05	0.000689265	protein_coding
CSRNP2	1357.17	-0.266564	0.0619443	-4.30327	1.68292e-05	0.000696006	protein_coding
LRRC4C	18.4626	-1.33079	0.309243	-4.3034	1.68197e-05	0.000696006	protein_coding
VWF	5496.4	-0.752507	0.174882	-4.30295	1.68536e-05	0.000696175	protein_coding
FHL3	719.602	-0.61015	0.141825	-4.30213	1.69167e-05	0.000697359	protein_coding
GLP1R	3.13079	-1.6053	0.373149	-4.30204	1.69229e-05	0.000697359	protein_coding
CLIP4	188.57	-0.896299	0.208389	-4.30109	1.69958e-05	0.00069952	protein_coding
NUDT16P1	609.058	0.372049	0.0865401	4.29914	1.71458e-05	0.000704006	transcribed_unitary_pseudogene
TCF4	1572.56	-0.65099	0.151423	-4.29915	1.71456e-05	0.000704006	protein_coding
RN7SKP116	2.53959	-1.19584	0.278182	-4.29875	1.71766e-05	0.000704425	misc_RNA
FGF7	298.384	-1.01178	0.235524	-4.29588	1.73999e-05	0.00071273	protein_coding
SPHK1	565.74	-0.914868	0.21298	-4.29556	1.74254e-05	0.000712923	protein_coding
TTC29	4.21578	2.91134	0.677852	4.29495	1.74729e-05	0.000714016	protein_coding
MFGE8	4148.02	-0.712116	0.165821	-4.2945	1.75087e-05	0.000714628	protein_coding
ARV1	927.982	0.419704	0.0977706	4.29274	1.76478e-05	0.000719315	protein_coding
NALCN	57.3374	-1.31698	0.306845	-4.29201	1.77061e-05	0.000720112	protein_coding
GPRASP1	200.178	-0.6798	0.158496	-4.28907	1.79424e-05	0.000727993	protein_coding
PANX2	25.902	-1.039	0.242348	-4.28724	1.80911e-05	0.000733159	protein_coding
ANK2	217.711	-0.943611	0.220137	-4.28648	1.81525e-05	0.000734782	protein_coding
RHOQ	1317.46	-0.345492	0.0806933	-4.28155	1.85597e-05	0.000750376	protein_coding
FAM110D	39.8793	-0.603169	0.140897	-4.28093	1.86115e-05	0.000751583	protein_coding
TUBA1A	3875.09	-0.638881	0.149296	-4.27928	1.87502e-05	0.000755406	protein_coding
DNAJC27-AS1	32.5453	-0.676761	0.158185	-4.27828	1.88344e-05	0.000757908	lncRNA
CERS4	325.937	-1.01065	0.236316	-4.2767	1.89687e-05	0.000762417	protein_coding
TMEM233	26.4196	-0.606371	0.141865	-4.27429	1.9175e-05	0.000769808	protein_coding
SYNPO2L	4.68105	-0.994652	0.232743	-4.27361	1.92333e-05	0.00077025	protein_coding
TWIST2	62.6333	-0.943863	0.220861	-4.27357	1.92367e-05	0.00077025	protein_coding
LPAR4	8.48794	-0.964857	0.225826	-4.27257	1.93232e-05	0.000770487	protein_coding
MCAM	3898.13	-0.545786	0.127731	-4.27293	1.92919e-05	0.000770487	protein_coding
NUDCD2	1482.73	0.307328	0.0719311	4.27253	1.93268e-05	0.000770487	protein_coding
ORM1	34.8479	2.07432	0.485549	4.27212	1.93626e-05	0.000771017	protein_coding
CD14	1926.71	-0.748175	0.175179	-4.27093	1.94661e-05	0.000774239	protein_coding
SYPL2	29.6005	-0.915709	0.214458	-4.26987	1.9559e-05	0.0007766	protein_coding
UQCRFS1	3964.98	0.384835	0.0901309	4.26973	1.95707e-05	0.0007766	protein_coding
KANK3	99.8816	-0.580081	0.135867	-4.26947	1.95938e-05	0.000776618	protein_coding
LDOC1	139.587	-0.736256	0.172501	-4.26814	1.97114e-05	0.000780374	protein_coding
THSD7A	97.7382	-0.824048	0.193117	-4.26708	1.98049e-05	0.000781557	protein_coding
YPEL4	24.5469	-0.849896	0.199154	-4.26753	1.9765e-05	0.000781557	protein_coding
ZNF843	22.8053	-0.687624	0.161148	-4.26703	1.98096e-05	0.000781557	protein_coding
ST6GALNAC1	5966.28	1.11154	0.260566	4.26586	1.99134e-05	0.000784749	protein_coding
MFAP2	1106.89	-0.757784	0.177706	-4.26425	2.00579e-05	0.000789535	protein_coding
RASGRP3	369.448	-0.5918	0.138809	-4.26342	2.01324e-05	0.00079156	protein_coding
EMCN	272.522	-0.638437	0.149851	-4.26048	2.03985e-05	0.000800219	protein_coding
PRSS27	24.5781	-0.82789	0.194477	-4.257	2.0719e-05	0.000809978	protein_coding
UGT2B15	124.297	1.37424	0.322912	4.25577	2.0833e-05	0.000813507	protein_coding
COL5A2	11491.2	-0.903506	0.21235	-4.25481	2.09231e-05	0.000816094	protein_coding
RBMS1	1503.29	-0.693796	0.16309	-4.25407	2.09918e-05	0.000817847	protein_coding
OMD	67.661	-1.56303	0.367594	-4.25207	2.11808e-05	0.000823336	protein_coding
SULF1	11467.6	-1.01434	0.238549	-4.25214	2.1174e-05	0.000823336	protein_coding
CDON	261.159	-0.610481	0.143593	-4.25146	2.12385e-05	0.000824142	protein_coding
OLFML1	289.194	-0.745925	0.175457	-4.25134	2.12496e-05	0.000824142	protein_coding
GAS1	387.257	-1.35898	0.319764	-4.24996	2.1381e-05	0.000827368	protein_coding
LINC00327	3.30787	-1.0157	0.238977	-4.25018	2.13596e-05	0.000827368	lncRNA
LRRC55	22.197	-0.975161	0.229512	-4.24885	2.14874e-05	0.000830546	protein_coding
C1R	7400.85	-0.737709	0.173671	-4.24773	2.1595e-05	0.000833452	protein_coding
NLRP3	116.043	-0.783376	0.184533	-4.24519	2.18413e-05	0.000841379	protein_coding
FOXI2	2.74037	-1.15898	0.273054	-4.24451	2.19072e-05	0.000842973	protein_coding
CXCL8	3994.21	-1.27526	0.300478	-4.24408	2.19488e-05	0.000843488	protein_coding
ERGIC1	11071.7	0.334639	0.0788567	4.24363	2.19929e-05	0.000843488	protein_coding
SLC9A9	130.19	-0.763033	0.179807	-4.24362	2.19944e-05	0.000843488	protein_coding
GABRD	76.8215	-0.604463	0.142468	-4.2428	2.20752e-05	0.00084457	protein_coding
PRKCG	112.371	-1.56441	0.36874	-4.24258	2.20965e-05	0.00084457	protein_coding
MAF	977.222	-0.736143	0.173601	-4.24043	2.23092e-05	0.000849858	protein_coding
METTL24	15.8433	-1.04397	0.246193	-4.24046	2.23063e-05	0.000849858	protein_coding
ST8SIA1	81.5148	-0.768396	0.181222	-4.24008	2.23438e-05	0.000850229	protein_coding
RASSF4	964.126	-0.552097	0.130293	-4.23734	2.26182e-05	0.000859719	protein_coding
FCAMR	117.126	0.968394	0.228594	4.23631	2.27219e-05	0.000862703	protein_coding
GK5	1888.25	0.38759	0.09153	4.23457	2.28987e-05	0.000867324	protein_coding
PHLDB3	445.613	-0.531119	0.125481	-4.23266	2.30946e-05	0.000872987	protein_coding
CLEC1A	62.1865	-0.65499	0.154886	-4.22886	2.34877e-05	0.000884342	protein_coding
IGFBP7	13253.8	-0.62242	0.147187	-4.22876	2.34982e-05	0.000884342	protein_coding
PPM1M	538.672	-0.465154	0.11004	-4.22714	2.36684e-05	0.000888795	protein_coding
CCL28	1176.21	1.05311	0.249171	4.22647	2.37389e-05	0.000889871	protein_coding
DIAPH1	9627.8	0.292239	0.0691778	4.22446	2.39517e-05	0.000895512	protein_coding
KLK5	3.92948	-2.57554	0.60965	-4.22462	2.39349e-05	0.000895512	protein_coding
PLAU	3642.4	-0.829227	0.196307	-4.22414	2.39858e-05	0.0008957	protein_coding
MSC	312.733	-0.695428	0.164777	-4.22043	2.43839e-05	0.000908697	protein_coding
IGSF11	6.44919	-1.28832	0.305312	-4.21967	2.44665e-05	0.000909797	protein_coding
ABCA6	57.1481	-1.00713	0.238714	-4.21901	2.45379e-05	0.000911466	protein_coding
OLR1	296.546	-1.23341	0.292396	-4.21827	2.46183e-05	0.000912473	protein_coding
TMEM155	4.84873	-0.93321	0.221313	-4.2167	2.47903e-05	0.000917856	protein_coding
MYO5A	547.726	-0.722899	0.171482	-4.21559	2.49126e-05	0.000920857	protein_coding
NLRP12	11.1524	-0.922491	0.218834	-4.21548	2.4925e-05	0.000920857	protein_coding
PRRX1	1177.59	-1.05147	0.249559	-4.21333	2.51634e-05	0.000928663	protein_coding
EBF1	163.19	-0.745194	0.176906	-4.21237	2.5271e-05	0.000931629	protein_coding
SLC5A8	11.3129	2.78793	0.66242	4.2087	2.56847e-05	0.000944848	protein_coding
RFFL	2005.56	0.324934	0.0772109	4.2084	2.57186e-05	0.000945082	protein_coding
FN1	76079.2	-1.13978	0.271091	-4.20439	2.61782e-05	0.000959026	protein_coding
SV2A	163.998	-0.692574	0.164723	-4.20447	2.61691e-05	0.000959026	protein_coding
ABCA12	67.0542	1.67935	0.39954	4.20322	2.6315e-05	0.00096038	protein_coding
ADARB1	624.486	-0.508122	0.120893	-4.20307	2.63318e-05	0.00096038	protein_coding
MRGPRF-AS1	2.40763	-1.07327	0.255396	-4.20237	2.64139e-05	0.00096038	lncRNA
MYADM	6572.97	-0.516555	0.1229	-4.20305	2.63337e-05	0.00096038	protein_coding
WIPF1	1716	-0.609815	0.14514	-4.20157	2.65075e-05	0.000962721	protein_coding
C3orf80	112.913	-0.893572	0.21283	-4.19852	2.68669e-05	0.000973714	protein_coding
NGFR	144.22	-1.14077	0.271696	-4.1987	2.68454e-05	0.000973714	protein_coding
ANKRD35	44.1869	-0.725784	0.172879	-4.19822	2.6902e-05	0.000973955	protein_coding
PCDHGA12	47.7224	-0.807645	0.192403	-4.19768	2.69661e-05	0.000975244	protein_coding
COL13A1	175.064	-0.689723	0.164339	-4.19694	2.70543e-05	0.000977404	protein_coding
ANKS1B	10.3518	-0.966024	0.230235	-4.19582	2.71883e-05	0.000979288	protein_coding
CAAP1	1683.28	0.364033	0.0867615	4.19579	2.71921e-05	0.000979288	protein_coding
NPR3	229.215	-1.4354	0.342104	-4.1958	2.7191e-05	0.000979288	protein_coding
LOX	1141.86	-0.842118	0.200815	-4.19349	2.74695e-05	0.000988237	protein_coding
CYYR1	307.519	-0.582782	0.139011	-4.19234	2.76089e-05	0.000991175	protein_coding
THBS2	9604.18	-1.18297	0.282173	-4.19236	2.7607e-05	0.000991175	protein_coding
ZPR1	3053.47	0.286768	0.068408	4.19202	2.76486e-05	0.00099156	protein_coding
ITGAV	5322.19	-0.511196	0.121967	-4.19126	2.77407e-05	0.000993823	protein_coding
LRRC32	2121.9	-0.619771	0.147894	-4.19065	2.7816e-05	0.000995484	protein_coding
KCNK13	33.1296	-0.828581	0.19775	-4.19004	2.78904e-05	0.000997104	protein_coding
COL3A1	104143	-0.953442	0.227583	-4.18944	2.7965e-05	0.000998728	protein_coding
MTMR8	110.947	0.510465	0.121875	4.18844	2.80882e-05	0.00100163	protein_coding
SLC5A1	5683.67	0.658456	0.157221	4.1881	2.81305e-05	0.00100163	protein_coding
SNAI3	42.7426	-0.764547	0.182554	-4.18807	2.81337e-05	0.00100163	protein_coding
MAFB	737.008	-0.894902	0.213729	-4.18709	2.82557e-05	0.00100388	protein_coding
GGTA1P	106.482	-0.857312	0.204788	-4.18634	2.83493e-05	0.00100431	transcribed_unitary_pseudogene
LTBP2	2964.45	-0.825062	0.197087	-4.18629	2.83556e-05	0.00100431	protein_coding
ZEB2	1013.38	-0.764633	0.182643	-4.18649	2.83301e-05	0.00100431	protein_coding
ATP8B1	7922.06	0.475321	0.113576	4.18504	2.85113e-05	0.00100799	protein_coding
MS4A14	33.4094	-0.881846	0.210717	-4.18499	2.85183e-05	0.00100799	protein_coding
SEMA6C	217.364	-0.578306	0.138204	-4.18444	2.85867e-05	0.00100937	protein_coding
ANGPTL2	2632.63	-0.84925	0.202992	-4.18367	2.86836e-05	0.00101071	protein_coding
TAPBPL	2158.84	0.445448	0.106479	4.18344	2.87134e-05	0.00101072	protein_coding
GFPT2	364.133	-1.05902	0.253181	-4.18284	2.87888e-05	0.00101233	protein_coding
PEA15	6892.59	-0.352551	0.0842986	-4.18217	2.88742e-05	0.00101326	protein_coding
VSIG4	422.935	-1.04836	0.250664	-4.18233	2.88531e-05	0.00101326	protein_coding
GALNT8	356.487	1.26136	0.301697	4.1809	2.90353e-05	0.00101683	protein_coding
ZNF277	1367.28	0.356118	0.0851744	4.18105	2.90172e-05	0.00101683	protein_coding
TPMT	3379.6	0.364424	0.0872853	4.17509	2.97872e-05	0.00104103	protein_coding
CDH8	12.2066	-0.97406	0.233319	-4.1748	2.98248e-05	0.00104129	protein_coding
ECM2	254.419	-0.948844	0.227347	-4.17355	2.99892e-05	0.00104596	protein_coding
DAAM2	426.987	-0.651308	0.156099	-4.17242	3.01387e-05	0.00104943	protein_coding
ISLR2	84.694	-0.933597	0.223759	-4.17233	3.015e-05	0.00104943	protein_coding
SUSD5	47.7515	-0.962237	0.230721	-4.17056	3.03857e-05	0.00105656	protein_coding
HSPB1	15015.7	-0.786837	0.18868	-4.17021	3.04318e-05	0.0010571	protein_coding
MED7	530.721	0.300007	0.0719476	4.1698	3.04874e-05	0.00105795	protein_coding
A1BG-AS1	19.284	-0.743916	0.17857	-4.16596	3.10045e-05	0.00107264	lncRNA
PREX2	143.332	-0.663618	0.159289	-4.16612	3.09826e-05	0.00107264	protein_coding
ERMP1	4085.87	0.355912	0.0854386	4.1657	3.10394e-05	0.00107277	protein_coding
AC002066.1	0.933971	-1.5317	0.367823	-4.16424	3.12387e-05	0.0010764	lncRNA
COL12A1	13804.3	-0.877209	0.210783	-4.16167	3.15924e-05	0.00108594	protein_coding
HARS2	2096.83	0.286281	0.068792	4.16154	3.16105e-05	0.00108594	protein_coding
CHRNB2	18.4464	-1.05249	0.253018	-4.15974	3.18608e-05	0.00109344	protein_coding
ADORA2B	898.554	0.602645	0.144904	4.15892	3.19761e-05	0.00109411	protein_coding
HSPG2	14031.8	-0.654969	0.157482	-4.15901	3.1963e-05	0.00109411	protein_coding
SLC2A14	20.6127	-1.38999	0.334209	-4.15903	3.19604e-05	0.00109411	protein_coding
KRT222	2.37086	-1.30432	0.313715	-4.15766	3.21526e-05	0.00109796	protein_coding
COL1A1	151971	-0.989529	0.238056	-4.15671	3.22867e-05	0.00110035	protein_coding
MITF	348.805	-0.841971	0.202553	-4.1568	3.22731e-05	0.00110035	protein_coding
NAP1L3	62.999	-0.914803	0.220119	-4.15595	3.23934e-05	0.00110179	protein_coding
ANGPTL1	64.1601	-1.23672	0.297786	-4.15305	3.28072e-05	0.00111319	protein_coding
CLCA4	1152.78	2.16652	0.521687	4.15292	3.2826e-05	0.00111319	protein_coding
NUAK1	696.91	-0.670069	0.161446	-4.15043	3.31852e-05	0.00112315	protein_coding
CCDC141	9.51519	-0.871342	0.20999	-4.14944	3.33288e-05	0.00112559	protein_coding
ERICD	31.9415	-0.557508	0.134353	-4.14957	3.33099e-05	0.00112559	lncRNA
HS3ST3A1	57.1817	-0.97174	0.234209	-4.14904	3.3388e-05	0.00112559	protein_coding
GAS7	948.821	-0.782533	0.18865	-4.14806	3.35302e-05	0.00112722	protein_coding
MMP19	419.932	-0.767638	0.185049	-4.14828	3.34976e-05	0.00112722	protein_coding
VIPR2	36.5045	-0.99519	0.239919	-4.14802	3.35356e-05	0.00112722	protein_coding
CILP	313.189	-1.46213	0.352544	-4.14737	3.36317e-05	0.00112935	protein_coding
CDH11	3169.76	-0.825903	0.199235	-4.14537	3.39267e-05	0.00113712	protein_coding
CHRD	177.095	-0.696627	0.16805	-4.14535	3.39295e-05	0.00113712	protein_coding
KLHL13	276.428	1.29478	0.312381	4.14487	3.4001e-05	0.0011384	protein_coding
BMP1	2123.15	-0.472697	0.114098	-4.1429	3.42946e-05	0.001146	protein_coding
HTRA3	2833.57	-0.875507	0.21132	-4.14303	3.42748e-05	0.001146	protein_coding
COL5A3	1187.89	-0.782303	0.188978	-4.13964	3.47849e-05	0.00116012	protein_coding
FEZ1	222.335	-0.640598	0.154795	-4.13836	3.49802e-05	0.0011655	protein_coding
GMFG	389.28	-0.635738	0.153647	-4.13766	3.50864e-05	0.00116564	protein_coding
RLBP1	12.0101	1.70745	0.412622	4.13806	3.50261e-05	0.00116564	protein_coding
TPM2	7887.42	-0.785472	0.189825	-4.13788	3.50535e-05	0.00116564	protein_coding
NTNG1	7.63545	-1.29749	0.313624	-4.13707	3.51767e-05	0.0011675	protein_coding
MECOM	3744.62	0.409193	0.0989193	4.13664	3.52434e-05	0.00116859	protein_coding
ANKRD34A	35.7884	-0.618519	0.149607	-4.13428	3.56075e-05	0.00117611	protein_coding
COL1A2	99596	-0.943695	0.228254	-4.13441	3.55873e-05	0.00117611	protein_coding
HSD17B6	155.038	-0.737889	0.178459	-4.13477	3.55309e-05	0.00117611	protein_coding
ISM2	271.929	-1.70825	0.413148	-4.13472	3.55392e-05	0.00117611	protein_coding
AC092839.1	1.07974	-1.57627	0.381384	-4.13301	3.58042e-05	0.00118147	lncRNA
NDRG2	3314.24	0.465965	0.11284	4.12942	3.63681e-05	0.00119892	protein_coding
GPBAR1	85.2819	-0.775507	0.187871	-4.12787	3.66147e-05	0.00120128	protein_coding
MAMLD1	120.295	-0.772831	0.187215	-4.12804	3.65869e-05	0.00120128	protein_coding
NRK	55.3631	-1.28356	0.310899	-4.12854	3.65079e-05	0.00120128	protein_coding
WWTR1	1481.54	-0.689042	0.166905	-4.12835	3.65377e-05	0.00120128	protein_coding
DLG3	5076.93	0.375987	0.0911223	4.12618	3.68833e-05	0.00120893	protein_coding
TMEM65	1304.17	-0.458768	0.111218	-4.12495	3.70812e-05	0.00121426	protein_coding
IL1R1	1544.03	-0.682232	0.165513	-4.12192	3.75731e-05	0.00122919	protein_coding
SRGAP2	934.35	-0.485158	0.117711	-4.12159	3.76269e-05	0.00122978	protein_coding
TREM1	188.199	-1.13573	0.275704	-4.11937	3.79903e-05	0.00124047	protein_coding
CPEB1	19.1905	-0.983911	0.238968	-4.11733	3.83284e-05	0.00124543	protein_coding
CTSE	926.622	1.80708	0.43894	4.11692	3.83965e-05	0.00124543	protein_coding
GPR1	28.3502	-1.07805	0.261822	-4.11751	3.82982e-05	0.00124543	protein_coding
GPR84	58.4473	-0.907308	0.220356	-4.11746	3.83067e-05	0.00124543	protein_coding
SENCR	10.0881	-0.672706	0.163373	-4.11761	3.82826e-05	0.00124543	lncRNA
NACAD	72.2856	-0.719599	0.174814	-4.11637	3.84893e-05	0.00124727	protein_coding
CYS1	142.383	-0.899919	0.218636	-4.11606	3.85408e-05	0.00124775	protein_coding
TECTA	17.5232	-0.585111	0.142177	-4.11537	3.86559e-05	0.00124979	protein_coding
MMP2	14365	-0.908505	0.220779	-4.11499	3.87188e-05	0.00124998	protein_coding
CYP26A1	23.6274	-1.55827	0.378731	-4.11445	3.88098e-05	0.00125173	protein_coding
OSM	230.473	-1.1364	0.276273	-4.11333	3.89986e-05	0.00125664	protein_coding
ZFHX4	131.64	-1.12098	0.272554	-4.11286	3.9079e-05	0.00125805	protein_coding
VASH1	748.55	-0.558181	0.135747	-4.11193	3.92367e-05	0.00126194	protein_coding
TNFSF4	271.93	-0.914499	0.222494	-4.11022	3.95278e-05	0.00126893	protein_coding
GPR161	554.449	-0.634731	0.154472	-4.10904	3.97307e-05	0.00127424	protein_coding
IL33	2199.41	1.09288	0.266022	4.10823	3.98698e-05	0.00127463	protein_coding
QKI	1402.63	-0.643217	0.156572	-4.10811	3.98913e-05	0.00127463	protein_coding
RIMS3	289.019	0.853246	0.207689	4.10828	3.98616e-05	0.00127463	protein_coding
SGTB	312.94	-0.423938	0.103183	-4.10861	3.98054e-05	0.00127463	protein_coding
COL9A2	648.08	0.957006	0.233018	4.107	4.00836e-05	0.00127601	protein_coding
PRELID2	812.676	0.459688	0.111919	4.10734	4.00247e-05	0.00127601	protein_coding
SIGLEC22P	1.83297	-1.07082	0.260728	-4.10703	4.00781e-05	0.00127601	transcribed_unprocessed_pseudogene
TNC	6794.71	-0.996644	0.242664	-4.1071	4.00665e-05	0.00127601	protein_coding
RBM22P2	6.76966	-0.987135	0.240418	-4.10591	4.02734e-05	0.00128087	processed_pseudogene
FKBP10	6003.89	-0.761201	0.185422	-4.10524	4.03895e-05	0.00128291	protein_coding
PMM2	1532.66	0.322875	0.078659	4.10474	4.04769e-05	0.00128377	protein_coding
CDC42SE2	4891.06	0.301254	0.0734128	4.10356	4.06837e-05	0.00128794	protein_coding
CFTR	10966	0.733705	0.178811	4.10324	4.07395e-05	0.00128852	protein_coding
GRIK5	51.4959	-0.970319	0.236647	-4.10029	4.1264e-05	0.00130391	protein_coding
NEGR1	224.999	-0.850172	0.207388	-4.09943	4.14169e-05	0.00130633	protein_coding
SLIT2	325.519	-1.01578	0.247861	-4.09818	4.16414e-05	0.0013122	protein_coding
PTGIS	569.393	-1.19623	0.291922	-4.09779	4.1712e-05	0.00131322	protein_coding
NRP1	2030.41	-0.710727	0.17347	-4.09713	4.18308e-05	0.00131575	protein_coding
ZNF385D	32.4775	-1.04279	0.254553	-4.09656	4.19343e-05	0.0013178	protein_coding
COQ9	3632.46	0.346579	0.0846288	4.09529	4.2164e-05	0.00132138	protein_coding
TRIM67	11.3672	-0.704442	0.172004	-4.0955	4.21257e-05	0.00132138	protein_coding
C15orf54	2.71343	-1.02318	0.249907	-4.09426	4.23512e-05	0.00132604	lncRNA
ADAMTS10	154.694	-0.706239	0.172507	-4.09397	4.2405e-05	0.00132651	protein_coding
ATP1B2	40.2277	-0.689607	0.16846	-4.09358	4.2476e-05	0.00132752	protein_coding
LRP2BP	89.8771	-0.466805	0.114046	-4.09314	4.25569e-05	0.00132884	protein_coding
FLRT2	283.978	-0.913755	0.223266	-4.09267	4.26427e-05	0.0013303	protein_coding
LGALS7B	7.60886	-1.34551	0.328966	-4.09012	4.31151e-05	0.0013426	protein_coding
GLI2	225.909	-0.777657	0.19016	-4.08948	4.32337e-05	0.00134507	protein_coding
CDH6	236.912	-0.500084	0.122299	-4.08904	4.33162e-05	0.00134642	protein_coding
RGS19	427.484	-0.642492	0.157178	-4.08768	4.35715e-05	0.00135312	protein_coding
FAM20A	175.248	-0.842728	0.206175	-4.08745	4.36149e-05	0.00135325	protein_coding
ATOH1	660.279	1.47314	0.360574	4.08555	4.39722e-05	0.00136187	protein_coding
AIMP2	1736.14	0.35559	0.0870689	4.08401	4.42652e-05	0.0013697	protein_coding
PRSS1	27.0757	1.69591	0.415368	4.08291	4.44747e-05	0.00137495	protein_coding
MAPK10	80.7498	-0.749536	0.183631	-4.08174	4.46991e-05	0.00138064	protein_coding
PRRT1	97.4223	-0.47983	0.117589	-4.08055	4.49285e-05	0.00138543	protein_coding
SARDH	78.1918	-0.605379	0.148358	-4.08052	4.49349e-05	0.00138543	protein_coding
TGFB1I1	1442.69	-0.576164	0.141208	-4.08025	4.4988e-05	0.00138582	protein_coding
EPHA3	280.68	-0.894187	0.219177	-4.07974	4.50853e-05	0.00138757	protein_coding
PDE1A	162.818	-0.751689	0.184303	-4.07856	4.5316e-05	0.00139342	protein_coding
CPXM2	615.446	-1.03241	0.253153	-4.0782	4.53849e-05	0.00139412	protein_coding
PPM1F	1591.02	-0.350386	0.0859206	-4.07802	4.54201e-05	0.00139412	protein_coding
TM6SF1	53.2792	-0.803607	0.197076	-4.07764	4.54945e-05	0.00139515	protein_coding
C2orf74	14.2302	-0.79365	0.194683	-4.07663	4.56934e-05	0.0014	protein_coding
EHD3	363.359	-0.575459	0.141181	-4.07605	4.58074e-05	0.00140185	protein_coding
NDUFB5	3917.98	0.354593	0.0869973	4.07591	4.58356e-05	0.00140185	protein_coding
KLK13	16.4175	-1.62097	0.397733	-4.07552	4.59124e-05	0.00140295	protein_coding
FBLN2	2207.37	-1.01548	0.249236	-4.07436	4.61413e-05	0.0014078	protein_coding
SLC45A1	59.5937	-0.620799	0.15237	-4.0743	4.61533e-05	0.0014078	protein_coding
SAR1B	2225.34	0.293504	0.0720422	4.07406	4.62004e-05	0.00140798	protein_coding
FBLN5	825.838	-0.764868	0.187788	-4.07304	4.64029e-05	0.00140919	protein_coding
JAM2	245.681	-0.74716	0.183414	-4.07363	4.62853e-05	0.00140919	protein_coding
WNK3	13.2685	-0.556277	0.136573	-4.0731	4.63909e-05	0.00140919	protein_coding
SPP1	7338.65	-1.42007	0.34878	-4.07153	4.67045e-05	0.00141454	protein_coding
EVC	417.719	-0.916362	0.22519	-4.06929	4.71568e-05	0.00142698	protein_coding
ECSIT	2263.04	0.381569	0.093802	4.06781	4.74576e-05	0.00143482	protein_coding
FYN	1203.2	-0.680668	0.16736	-4.06708	4.76059e-05	0.00143803	protein_coding
DLL3	25.8375	-1.21637	0.299108	-4.06666	4.76927e-05	0.00143939	protein_coding
PURG	3.89574	-0.909185	0.223641	-4.06537	4.79564e-05	0.001444	protein_coding
BCAT1	578.804	-0.861876	0.21203	-4.06488	4.80572e-05	0.0014453	protein_coding
LINC00578	36.0543	-0.910762	0.224132	-4.06351	4.83405e-05	0.00145255	lncRNA
JPH4	14.3342	-0.80168	0.197305	-4.06315	4.84155e-05	0.00145352	protein_coding
ADAMTS4	1050.95	-0.76272	0.18775	-4.06242	4.85665e-05	0.00145546	protein_coding
DOK6	50.5793	-0.67961	0.167305	-4.0621	4.86338e-05	0.00145546	protein_coding
FGF10	37.0486	-1.01084	0.248815	-4.06261	4.85266e-05	0.00145546	protein_coding
TSHZ2	273.913	-0.884204	0.217676	-4.06202	4.86499e-05	0.00145546	protein_coding
C1QL1	24.6852	-0.740527	0.182322	-4.06164	4.87283e-05	0.00145654	protein_coding
SHISA4	254.991	-0.680812	0.167638	-4.0612	4.88202e-05	0.00145802	protein_coding
NLRP1	564.362	-0.751443	0.185068	-4.06036	4.89979e-05	0.00146205	protein_coding
FMNL1	714.235	-0.613336	0.151089	-4.05944	4.91911e-05	0.00146526	protein_coding
RUNX2	546.355	-0.77357	0.19056	-4.05945	4.91883e-05	0.00146526	protein_coding
RFX8	12.7492	-0.816651	0.201258	-4.05773	4.9551e-05	0.0014747	protein_coding
CAPN11	16.351	-0.70398	0.173569	-4.05592	4.99384e-05	0.00148423	protein_coding
NDUFA10	6226.92	0.267065	0.0658472	4.05582	4.99577e-05	0.00148423	protein_coding
KLK3	40.3656	1.48357	0.365811	4.05557	5.00113e-05	0.00148454	protein_coding
KLHL4	32.454	-0.882322	0.217637	-4.05409	5.03298e-05	0.0014927	protein_coding
PODN	968.555	-0.856904	0.211445	-4.05261	5.06503e-05	0.0015009	protein_coding
TNFAIP6	237.128	-1.0431	0.257429	-4.052	5.07826e-05	0.00150352	protein_coding
TNFRSF4	156.772	-0.645256	0.159306	-4.05041	5.11276e-05	0.00151243	protein_coding
CMTM3	1032.09	-0.673199	0.166258	-4.04913	5.14084e-05	0.00151943	protein_coding
ITGBL1	416.405	-1.24405	0.307439	-4.04651	5.19866e-05	0.00153502	protein_coding
NOX4	163.222	-0.992711	0.245336	-4.04634	5.20255e-05	0.00153502	protein_coding
NTNG2	85.3881	-0.700471	0.173127	-4.04599	5.21028e-05	0.00153598	protein_coding
CD163	1088.16	-1.07024	0.264539	-4.04566	5.21758e-05	0.00153681	protein_coding
LINC00922	6.91238	-1.08541	0.268344	-4.04485	5.23576e-05	0.00153951	lncRNA
PTHLH	80.8092	-0.882795	0.218245	-4.04497	5.23308e-05	0.00153951	protein_coding
SPSB1	1606.82	-0.429747	0.106251	-4.04465	5.24023e-05	0.00153951	protein_coding
KIAA0408	1.77525	-1.40076	0.346356	-4.04429	5.2482e-05	0.00154054	protein_coding
ISM1	202.605	-1.29467	0.320173	-4.04366	5.26234e-05	0.00154205	protein_coding
CACNA1H	1008.23	-0.773667	0.191374	-4.0427	5.28386e-05	0.00154571	protein_coding
MAMSTR	85.5615	-0.485047	0.119977	-4.04284	5.28075e-05	0.00154571	protein_coding
LGI2	239.09	-0.822199	0.203425	-4.04179	5.3045e-05	0.00154911	protein_coding
PCDHGA3	9.62644	-0.951094	0.235385	-4.04058	5.33182e-05	0.00155576	protein_coding
CALCRL	674.811	-0.664838	0.164556	-4.04019	5.34071e-05	0.00155681	protein_coding
FOLR2	208.04	-0.980949	0.242807	-4.04003	5.34451e-05	0.00155681	protein_coding
UACA	2738.95	-0.327943	0.0812097	-4.03822	5.38583e-05	0.00156353	protein_coding
GPR4	285.882	-0.50498	0.125104	-4.03649	5.4256e-05	0.00157375	protein_coding
PLXNC1	642.355	-0.77305	0.191539	-4.03599	5.4373e-05	0.00157492	protein_coding
PDP1	2116	-0.468768	0.116238	-4.03283	5.51087e-05	0.00159443	protein_coding
CES3	1537.45	1.01502	0.251791	4.03122	5.54878e-05	0.00160405	protein_coding
LINC00479	4.93216	-1.10206	0.273485	-4.02968	5.58517e-05	0.00161321	lncRNA
ACO2	5682.09	0.387608	0.0962028	4.02907	5.59982e-05	0.00161608	protein_coding
ACSM5	9.85552	-1.1063	0.274694	-4.02739	5.63997e-05	0.00162491	protein_coding
MRPL54	1360.16	0.416192	0.103346	4.02718	5.64502e-05	0.00162491	protein_coding
SFRP2	4015.71	-1.59975	0.397257	-4.02699	5.64954e-05	0.00162491	protein_coding
SIRPA	1871.14	-0.722849	0.179491	-4.0272	5.64443e-05	0.00162491	protein_coding
LINC00310	7.14736	-0.614675	0.152687	-4.02571	5.68042e-05	0.0016311	lncRNA
HSD11B1	126.09	-1.03016	0.25595	-4.02484	5.70146e-05	0.0016346	protein_coding
WIPI1	1709.54	0.495677	0.123155	4.02481	5.70216e-05	0.0016346	protein_coding
CEP70	676.273	0.494057	0.122772	4.02418	5.71735e-05	0.00163759	protein_coding
TJP3	4154.59	0.4109	0.102122	4.02361	5.73137e-05	0.00163887	protein_coding
IQCA1	30.1761	-0.82728	0.205652	-4.02271	5.75321e-05	0.00164374	protein_coding
GPR83	22.1248	1.43932	0.357892	4.02166	5.77886e-05	0.00164969	protein_coding
LINC01537	4.1116	-0.784135	0.195067	-4.01982	5.8242e-05	0.00166125	lncRNA
CCDC88A	468.056	-0.684477	0.170324	-4.01868	5.85253e-05	0.00166656	protein_coding
C8orf88	19.8735	-0.855098	0.212947	-4.01555	5.93074e-05	0.00168743	protein_coding
GPR68	335.609	-0.7596	0.189187	-4.01507	5.94273e-05	0.00168944	protein_coding
LRRC19	1102.29	0.872424	0.217307	4.0147	5.95203e-05	0.00169068	protein_coding
AP2B1	15559.8	0.321295	0.0800609	4.01313	5.99183e-05	0.00170058	protein_coding
ACAT2	2375.61	0.453035	0.112918	4.01206	6.01912e-05	0.0017055	protein_coding
C8orf34	11.8402	-0.906912	0.226099	-4.01113	6.04289e-05	0.00170941	protein_coding
PRRG3	20.1485	-0.83107	0.207202	-4.01093	6.04807e-05	0.00170947	protein_coding
PTGER3	193.384	-0.934706	0.233157	-4.00892	6.09972e-05	0.00172123	protein_coding
FRMD4A	436.22	-0.436285	0.108842	-4.00841	6.11298e-05	0.00172213	protein_coding
PSD	286.233	-0.897434	0.223948	-4.00732	6.14104e-05	0.00172862	protein_coding
FXYD6	625.081	-0.832967	0.20788	-4.00695	6.15067e-05	0.00172991	protein_coding
BSPRY	2331.16	0.503149	0.125591	4.00625	6.16897e-05	0.00173363	protein_coding
PPP1R14A	264.389	-0.75011	0.187311	-4.00461	6.21195e-05	0.00174285	protein_coding
FAP	789.745	-1.03	0.257218	-4.00438	6.21794e-05	0.00174311	protein_coding
TMEM67	431.822	-0.500563	0.125012	-4.00412	6.22495e-05	0.00174365	protein_coding
AP3D1	10122.2	0.238513	0.0595821	4.00309	6.25194e-05	0.00174873	protein_coding
FGF14	23.6775	-1.1229	0.280511	-4.00304	6.25331e-05	0.00174873	protein_coding
MSN	7913.77	-0.576184	0.143962	-4.00234	6.27189e-05	0.0017525	protein_coding
APOC4-APOC2	6.77046	-1.12368	0.280778	-4.002	6.28082e-05	0.00175357	protein_coding
ABCC2	432.951	-1.27548	0.318755	-4.00145	6.29542e-05	0.00175478	protein_coding
NES	2971.21	-0.665256	0.16625	-4.00153	6.29352e-05	0.00175478	protein_coding
ESAM	898.176	-0.45089	0.112711	-4.0004	6.32343e-05	0.00176116	protein_coding
RAB19	74.9303	0.509049	0.127259	4.0001	6.33161e-05	0.00176201	protein_coding
IL9R	12.9307	-0.880143	0.220087	-3.99907	6.35911e-05	0.00176823	protein_coding
UAP1	3557.42	0.330325	0.0826146	3.99838	6.3777e-05	0.00177196	protein_coding
MEIS1	376.946	-0.7327	0.183259	-3.99817	6.38334e-05	0.00177209	protein_coding
CCNG1	5266.46	0.425217	0.106369	3.99758	6.39942e-05	0.00177225	protein_coding
DYNC1I1	82.4024	-1.13302	0.283413	-3.99776	6.39435e-05	0.00177225	protein_coding
PLOD1	6632.61	-0.395705	0.09898	-3.99783	6.39265e-05	0.00177225	protein_coding
GP5	9.97215	-0.929667	0.232593	-3.99697	6.41577e-05	0.00177534	protein_coding
LIMS2	1018.85	-0.75532	0.189244	-3.99124	6.57287e-05	0.0018147	protein_coding
PDLIM2	637.958	-0.44957	0.112634	-3.99141	6.56807e-05	0.0018147	protein_coding
SOCS3	2732.11	-0.729796	0.182903	-3.99008	6.60516e-05	0.00182187	protein_coding
VGLL3	332.826	-0.951502	0.238562	-3.98848	6.64969e-05	0.00183267	protein_coding
IL12A-AS1	5.23049	-0.753186	0.188935	-3.98648	6.70604e-05	0.00184527	lncRNA
SDHD	4043.35	0.343314	0.0861499	3.98507	6.74589e-05	0.00185471	protein_coding
SPRED3	69.207	-0.705846	0.177143	-3.9846	6.75935e-05	0.00185693	protein_coding
TEK	313.156	-0.639008	0.160484	-3.98177	6.84051e-05	0.00187772	protein_coding
KIAA1755	352.871	-0.631603	0.158639	-3.98138	6.85177e-05	0.0018793	protein_coding
CLEC3B	138.807	-0.74367	0.186848	-3.98009	6.8889e-05	0.00188496	protein_coding
CD300LB	29.1665	-0.781822	0.196511	-3.97851	6.93477e-05	0.0018953	protein_coding
HEXB	8359.27	0.299605	0.0753077	3.97841	6.93773e-05	0.0018953	protein_coding
SERPINB9	1014.03	-0.4773	0.119982	-3.97811	6.94664e-05	0.00189622	protein_coding
REM1	38.95	-0.68414	0.172013	-3.97727	6.97121e-05	0.00190142	protein_coding
IQCJ-SCHIP1	47.8958	-0.583039	0.146607	-3.97689	6.98224e-05	0.00190291	protein_coding
ADAM12	1328.7	-1.10004	0.276756	-3.97478	7.04433e-05	0.00191571	protein_coding
MXRA5	5652.06	-0.8851	0.222682	-3.97473	7.04596e-05	0.00191571	protein_coding
AXL	1394.85	-0.733561	0.184657	-3.97255	7.11061e-05	0.00193175	protein_coding
ARHGAP31	902.968	-0.607296	0.152906	-3.97168	7.13669e-05	0.00193577	protein_coding
CRHR1	1.98521	-2.03151	0.511494	-3.97172	7.13556e-05	0.00193577	protein_coding
CLMP	604.52	-0.826432	0.208131	-3.97074	7.16507e-05	0.00193941	protein_coding
GAPDHP71	20.219	1.02161	0.257277	3.97085	7.16153e-05	0.00193941	processed_pseudogene
ZIK1	41.9243	-0.641472	0.161553	-3.97067	7.16707e-05	0.00193941	protein_coding
C16orf89	31.856	-1.0812	0.272368	-3.96964	7.19812e-05	0.00194474	protein_coding
AMPH	57.6185	-0.805217	0.202856	-3.9694	7.20548e-05	0.0019452	protein_coding
LINC01094	58.6748	-0.886377	0.22341	-3.96749	7.26345e-05	0.0019593	lncRNA
NTM	588.411	-1.01316	0.255453	-3.96612	7.30532e-05	0.00196905	protein_coding
CAPN12	280.31	0.831796	0.209741	3.96582	7.31436e-05	0.00196994	protein_coding
SYNDIG1	144.878	-0.914332	0.230591	-3.96516	7.33461e-05	0.00197384	protein_coding
TPST1	306.728	-0.671358	0.169325	-3.96492	7.34219e-05	0.00197433	protein_coding
FZD1	1027.12	-0.556882	0.140477	-3.96422	7.36375e-05	0.00197858	protein_coding
ALPK2	77.9985	-0.902556	0.227796	-3.96212	7.42858e-05	0.00198286	protein_coding
ANTXR1	6944.05	-0.924515	0.233304	-3.96271	7.41044e-05	0.00198286	protein_coding
DKK3	2907.85	-0.621828	0.156947	-3.96202	7.43177e-05	0.00198286	protein_coding
DNAH10OS	20.9663	-0.657945	0.166039	-3.96259	7.41422e-05	0.00198286	lncRNA
FRMD6	817.14	-0.866129	0.218554	-3.96299	7.40177e-05	0.00198286	protein_coding
HSD17B14	118.557	-0.670685	0.169271	-3.9622	7.4261e-05	0.00198286	protein_coding
SLC5A4	6.69229	-0.666654	0.168223	-3.96291	7.40405e-05	0.00198286	protein_coding
SLC26A2	7844.87	1.13919	0.287678	3.95995	7.49662e-05	0.00199861	protein_coding
AC084809.2	17.2833	0.469839	0.118725	3.95739	7.57725e-05	0.00201854	lncRNA
PRL	2.23451	-1.42895	0.361288	-3.95516	7.64841e-05	0.00203329	protein_coding
FBXO34	3456.33	0.383106	0.09687	3.95485	7.65843e-05	0.00203384	protein_coding
INHBA	2604.16	-0.902698	0.228275	-3.95443	7.67182e-05	0.00203582	protein_coding
ACTA2	10841	-0.768675	0.194434	-3.9534	7.70476e-05	0.00204298	protein_coding
ITGA10	51.3722	-0.739236	0.187016	-3.9528	7.72405e-05	0.00204451	protein_coding
TTC28	465.857	-0.546842	0.138348	-3.95267	7.72842e-05	0.00204451	protein_coding
PDE1B	85.9694	-0.864086	0.218734	-3.9504	7.80199e-05	0.00206238	protein_coding
CLIC4	5571.06	-0.510921	0.129492	-3.94559	7.96037e-05	0.0020982	protein_coding
SERPING1	5390.39	-0.786664	0.19939	-3.94536	7.96807e-05	0.0020982	protein_coding
SYNPO	3260.11	-0.460358	0.116681	-3.94542	7.9659e-05	0.0020982	protein_coding
TMEM240	28.2132	-0.622859	0.157856	-3.94574	7.9555e-05	0.0020982	protein_coding
VEGFC	174.024	-0.70427	0.178481	-3.94591	7.94966e-05	0.0020982	protein_coding
CCDC184	47.1833	-0.668517	0.169485	-3.94441	7.99961e-05	0.00210327	protein_coding
HTR2A	25.0707	-0.985314	0.249792	-3.94454	7.9954e-05	0.00210327	protein_coding
GLI1	219.79	-0.725129	0.183944	-3.94211	8.07682e-05	0.00212195	protein_coding
PHACTR1	137.003	-0.528225	0.134022	-3.94133	8.10312e-05	0.0021256	protein_coding
ZNF552	511.683	0.436403	0.110721	3.94146	8.09883e-05	0.0021256	protein_coding
PPP1R1A	41.5746	-1.28166	0.325231	-3.94077	8.12195e-05	0.00212891	protein_coding
A2M	14489.4	-0.607655	0.15426	-3.93915	8.17697e-05	0.00214006	protein_coding
MGST1	5468.66	0.595387	0.151141	3.93929	8.17224e-05	0.00214006	protein_coding
MYB	5029.83	0.442817	0.112436	3.93841	8.2023e-05	0.00214178	protein_coding
PCDHB6	21.2343	-1.09424	0.277877	-3.93785	8.22163e-05	0.00214519	protein_coding
TRIM46	56.9375	-0.709908	0.180292	-3.93756	8.23152e-05	0.00214614	protein_coding
EPHA6	5.28463	-1.45771	0.370295	-3.93662	8.26374e-05	0.00215291	protein_coding
ELOVL2	22.6569	-0.940172	0.238872	-3.93588	8.2892e-05	0.0021579	protein_coding
ALB	12.7735	2.07774	0.528105	3.93433	8.34277e-05	0.0021702	protein_coding
MGAT4B	14202.1	0.316072	0.0803409	3.93413	8.34971e-05	0.00217036	protein_coding
ARL4D	128.567	-0.607794	0.154516	-3.93353	8.37062e-05	0.00217414	protein_coding
UPK1A	14.5407	-1.57308	0.399984	-3.93285	8.39446e-05	0.00217868	protein_coding
AHDC1	992.459	-0.42505	0.108093	-3.93226	8.415e-05	0.00218236	protein_coding
PPFIA2	28.0395	-0.894131	0.22741	-3.9318	8.4312e-05	0.00218491	protein_coding
RFTN1	1286.89	-0.588872	0.149796	-3.93115	8.45407e-05	0.00218918	protein_coding
TTC39A	2481.34	0.530992	0.135092	3.93059	8.47363e-05	0.00219094	protein_coding
PFKFB2	3380.2	0.553706	0.140879	3.93037	8.48167e-05	0.00219136	protein_coding
IGBP1	5657.28	0.379972	0.0967023	3.9293	8.51934e-05	0.00219944	protein_coding
COL8A2	643.869	-0.926196	0.235867	-3.92677	8.60944e-05	0.00221436	protein_coding
GNB5	568.726	-0.494026	0.125808	-3.92684	8.60708e-05	0.00221436	protein_coding
TMEM200B	128.42	-0.765219	0.194864	-3.92694	8.60335e-05	0.00221436	protein_coding
TXNDC2	1.48796	-1.13041	0.287845	-3.92714	8.59604e-05	0.00221436	protein_coding
CD276	4216.01	-0.361821	0.0921598	-3.92602	8.6364e-05	0.00221963	protein_coding
LAPTM5	4696.8	-0.724721	0.184621	-3.92544	8.65697e-05	0.00222325	protein_coding
OSBP	5136.24	0.220742	0.0562417	3.92488	8.67735e-05	0.00222682	protein_coding
LGALS3BP	36715.5	0.337975	0.0861162	3.92464	8.68593e-05	0.00222735	protein_coding
UBLCP1	1383.35	0.318978	0.0812903	3.92394	8.71123e-05	0.00223217	protein_coding
ATG4D	1075.78	0.362607	0.0924172	3.92359	8.72405e-05	0.00223251	protein_coding
PABPC5	19.4748	-0.757517	0.19307	-3.92354	8.72559e-05	0.00223251	protein_coding
APOC2	8.28612	-0.960986	0.244943	-3.92331	8.73422e-05	0.00223306	protein_coding
FLI1	379.817	-0.606101	0.154496	-3.92309	8.74222e-05	0.00223343	protein_coding
ZNF804A	10.668	-0.992288	0.253039	-3.92149	8.80049e-05	0.00224665	protein_coding
TMEM161B	828.337	0.319261	0.0814351	3.92043	8.83908e-05	0.00225482	protein_coding
PTMS	12434.9	-0.562738	0.143547	-3.92023	8.84645e-05	0.00225502	protein_coding
TCF15	10.7845	-0.857458	0.2188	-3.91892	8.89471e-05	0.00226564	protein_coding
TRPC3	10.6883	-0.647642	0.1653	-3.91797	8.92968e-05	0.00227286	protein_coding
FRMD6-AS1	7.56593	-0.864643	0.220731	-3.91719	8.95884e-05	0.00227521	lncRNA
KLHL38	10.9668	-1.01825	0.259936	-3.91732	8.95385e-05	0.00227521	protein_coding
IKBIP	549.554	-0.446984	0.114127	-3.91656	8.9821e-05	0.00227943	protein_coding
DHRS9	668.594	1.41856	0.362277	3.91569	9.01446e-05	0.00228595	protein_coding
CDX1	9355	0.499247	0.12751	3.91536	9.027e-05	0.00228744	protein_coding
GRM2	13.9395	-0.661172	0.168879	-3.91507	9.03778e-05	0.00228848	protein_coding
SLC22A5	1103.74	0.333448	0.0851907	3.91414	9.07271e-05	0.00229563	protein_coding
SPOCK1	971.68	-1.08518	0.277474	-3.91093	9.19406e-05	0.00232462	protein_coding
BCL2A1	189.681	-0.893165	0.228389	-3.91073	9.2019e-05	0.00232489	protein_coding
MYL4	8.60961	-0.633395	0.161975	-3.91044	9.21262e-05	0.00232588	protein_coding
FIBIN	492.064	-0.848042	0.216895	-3.90991	9.23297e-05	0.0023293	protein_coding
MYOZ1	8.36385	-0.796248	0.203688	-3.90915	9.26198e-05	0.0023349	protein_coding
ATP12A	39.8408	1.81332	0.464098	3.90719	9.3374e-05	0.00234358	protein_coding
FBXL22	85.7108	-0.610629	0.15628	-3.90728	9.33412e-05	0.00234358	protein_coding
ABCG8	17.2541	1.47621	0.377887	3.90647	9.36525e-05	0.00234885	protein_coding
HCST	75.2823	-0.75624	0.1936	-3.90619	9.37618e-05	0.00234987	protein_coding
LAMA2	744.272	-0.924647	0.236751	-3.90557	9.40034e-05	0.00235249	protein_coding
MEF2C	603.11	-0.599278	0.153482	-3.90455	9.43992e-05	0.00236067	protein_coding
FH	4263.99	0.357277	0.0915568	3.90224	9.53064e-05	0.00237559	protein_coding
MSR1	717.793	-1.01927	0.261217	-3.90202	9.53943e-05	0.00237559	protein_coding
TPSD1	40.2104	-1.5189	0.389278	-3.90183	9.54689e-05	0.00237559	protein_coding
C8orf31	23.1345	-0.927641	0.237776	-3.90133	9.56662e-05	0.00237804	lncRNA
CDC23	1834.39	0.243413	0.0624173	3.89977	9.62834e-05	0.0023869	protein_coding
OSCAR	152.89	-0.749927	0.192293	-3.89993	9.62203e-05	0.0023869	protein_coding
STX2	691.943	-0.43223	0.110827	-3.90003	9.61798e-05	0.0023869	protein_coding
SIRPB2	83.3977	-0.838472	0.215057	-3.89884	9.66542e-05	0.00239436	protein_coding
VWA5A	2001.96	0.629905	0.161637	3.89704	9.73749e-05	0.00241047	protein_coding
VMO1	65.8498	-0.731918	0.187824	-3.89682	9.74639e-05	0.00241093	protein_coding
ZNF781	16.8462	-0.566581	0.145413	-3.89636	9.76492e-05	0.00241377	protein_coding
BAIAP2L1	5942.13	0.346214	0.0888757	3.89549	9.80001e-05	0.00241722	protein_coding
MEDAG	224.606	-0.940651	0.241467	-3.89557	9.79668e-05	0.00241722	protein_coding
SMCO3	6.03443	-0.709419	0.182099	-3.89578	9.78816e-05	0.00241722	protein_coding
KIF1A	42.6642	-1.18149	0.303339	-3.89495	9.82194e-05	0.00241824	protein_coding
SFRP4	3082.97	-1.26745	0.325415	-3.89487	9.82532e-05	0.00241824	protein_coding
ZNF582-AS1	16.5664	-0.680717	0.174822	-3.89378	9.86942e-05	0.00242388	lncRNA
ELN	3124.64	-0.79417	0.204149	-3.89015	0.00010018	0.0024551	protein_coding
LIX1L	686.686	-0.522024	0.134252	-3.88838	0.000100917	0.00247139	protein_coding
C1S	9456.61	-0.74661	0.192045	-3.88769	0.000101203	0.00247662	protein_coding
PDXDC1	10188.8	0.293777	0.0755728	3.88734	0.000101348	0.00247839	protein_coding
PREX1	1489.09	-0.491428	0.126432	-3.8869	0.000101531	0.0024811	protein_coding
TCEA2	526.367	-0.73372	0.188779	-3.88666	0.000101633	0.00248183	protein_coding
GRIN2C	49.7307	-0.872039	0.22448	-3.8847	0.000102457	0.00249839	protein_coding
CD33	68.7603	-0.754281	0.194248	-3.88308	0.00010314	0.00251327	protein_coding
LHX6	129.969	-0.641098	0.165111	-3.88284	0.000103243	0.00251399	protein_coding
KLF17	4.73115	-1.24434	0.320512	-3.88236	0.000103449	0.0025172	protein_coding
SLC11A1	408.43	-0.877079	0.226077	-3.87956	0.000104644	0.00254268	protein_coding
TDRP	129.771	-0.842632	0.217332	-3.87717	0.000105679	0.002566	protein_coding
PVRIG	6.32485	-0.643076	0.165896	-3.87638	0.000106021	0.00257168	protein_coding
SLC2A1	13590.6	-0.757075	0.195309	-3.87629	0.000106063	0.00257168	protein_coding
FLG	9.55621	-1.08437	0.279763	-3.87603	0.000106174	0.00257257	protein_coding
FCN1	119.657	-1.01436	0.26176	-3.87516	0.000106556	0.00257817	protein_coding
ANXA2R	52.4151	-0.623801	0.161035	-3.8737	0.000107196	0.00259	protein_coding
ASPA	19.4472	-0.909791	0.234911	-3.87291	0.000107542	0.00259653	protein_coding
DIRC3	6.68811	-0.932498	0.240934	-3.87035	0.00010868	0.00262217	lncRNA
CTSK	4121.51	-0.769105	0.198757	-3.86957	0.000109026	0.00262866	protein_coding
GLT8D2	411.201	-0.720291	0.186153	-3.86934	0.000109129	0.0026293	protein_coding
ACKR1	279.771	-1.10315	0.285178	-3.86827	0.00010961	0.00263903	protein_coding
PCDHGA10	315.505	1.19656	0.309486	3.86627	0.000110512	0.00265703	protein_coding
ZNF7	1164.12	-0.354665	0.0917312	-3.86636	0.000110474	0.00265703	protein_coding
ADAM11	17.3137	-0.826103	0.213679	-3.86609	0.000110592	0.00265708	protein_coding
DENND5A	1411.84	-0.460212	0.119108	-3.86381	0.00011163	0.00268014	protein_coding
NTSR1	117.548	-1.44635	0.374375	-3.86336	0.000111837	0.00268243	protein_coding
GBX2	18.443	-1.18594	0.307049	-3.86238	0.000112287	0.00268839	protein_coding
KCNJ15	88.7752	-1.05842	0.274024	-3.86253	0.00011222	0.00268839	protein_coding
SIAE	4044.34	0.488125	0.126418	3.86121	0.000112827	0.00269754	protein_coding
NANS	4686.52	0.403437	0.104512	3.86018	0.000113302	0.002707	protein_coding
JAKMIP2	38.1146	-0.891014	0.230934	-3.8583	0.000114176	0.00272544	protein_coding
MMP23B	5.52728	-0.735699	0.19069	-3.85809	0.000114278	0.00272544	protein_coding
SGCG	2.90595	-1.42178	0.368526	-3.85801	0.000114312	0.00272544	protein_coding
MT-TC	16.9032	0.997328	0.258573	3.85704	0.000114767	0.00273439	Mt_tRNA
VGF	237.366	-1.21511	0.315054	-3.85684	0.000114862	0.00273476	protein_coding
ACO1	3341.77	0.312212	0.0809663	3.85607	0.000115224	0.00274147	protein_coding
SYNE1	918.396	-0.691593	0.179363	-3.85582	0.000115344	0.00274242	protein_coding
LILRA2	41.4364	-0.917252	0.237924	-3.85523	0.000115622	0.00274711	protein_coding
AP004782.1	0.833054	-1.29171	0.335111	-3.85458	0.000115929	0.00275158	TEC
ARMCX1	218.99	-0.670326	0.173916	-3.85432	0.000116054	0.00275158	protein_coding
CLEC2B	179.334	-0.691426	0.179386	-3.8544	0.000116016	0.00275158	protein_coding
SIMC1	903.689	0.310034	0.0804416	3.85415	0.00011613	0.00275158	protein_coding
AQP5	20.0836	1.28275	0.33285	3.85384	0.000116278	0.00275295	protein_coding
GSC	6.63426	-1.04224	0.270453	-3.85369	0.000116349	0.00275295	protein_coding
OXGR1	305.652	1.06267	0.275878	3.85195	0.000117179	0.00277067	protein_coding
B4GALNT2	271.339	1.86651	0.484636	3.85136	0.000117464	0.00277359	protein_coding
ZBTB47	600.177	-0.444747	0.115512	-3.85022	0.000118012	0.00278324	protein_coding
ATP1A3	157.103	-0.937601	0.243572	-3.84938	0.000118418	0.00278651	protein_coding
DACT3	229.859	-0.789295	0.205031	-3.84963	0.000118295	0.00278651	protein_coding
DOLPP1	1299.22	0.360211	0.0935757	3.84941	0.000118402	0.00278651	protein_coding
VCAM1	866.642	-0.738748	0.191965	-3.84834	0.000118922	0.00279264	protein_coding
COX11	2314.31	0.332739	0.0864922	3.84705	0.00011955	0.00280467	protein_coding
IL6	234.408	-1.23455	0.320918	-3.84695	0.000119598	0.00280467	protein_coding
SP7	2.39782	-1.59137	0.41376	-3.84612	0.000120004	0.00281227	protein_coding
SIRPAP1	2.13402	-1.03219	0.26843	-3.84528	0.000120413	0.00281805	processed_pseudogene
TEPP	1.64841	-1.20409	0.313135	-3.84528	0.000120416	0.00281805	protein_coding
GLDCP1	1.25221	-2.1349	0.555247	-3.84496	0.000120571	0.00281975	transcribed_processed_pseudogene
H1FX-AS1	36.2165	-0.547	0.142274	-3.84469	0.000120707	0.00282102	lncRNA
ADAP2	301.662	-0.544637	0.14174	-3.8425	0.000121786	0.00284237	protein_coding
NR2F1-AS1	97.4883	-0.671442	0.174761	-3.84206	0.000122008	0.00284301	lncRNA
THBS3	905.349	-0.482391	0.125559	-3.84195	0.000122062	0.00284301	protein_coding
TMEM252	139.375	1.39163	0.362218	3.84196	0.000122056	0.00284301	protein_coding
ZBTB20	31.2288	-0.408703	0.106395	-3.84138	0.000122343	0.00284762	protein_coding
NPHS2	2.77665	1.90037	0.494832	3.84044	0.000122816	0.00285669	protein_coding
DIO2	836.699	-0.858034	0.223442	-3.84007	0.000122998	0.00285896	protein_coding
BHMT	9.82937	1.65668	0.431449	3.83981	0.000123131	0.00285936	protein_coding
PIK3CD	420.7	-0.637172	0.165957	-3.83937	0.000123348	0.00285936	protein_coding
RUNDC1	1524.51	0.262872	0.0684641	3.83957	0.000123252	0.00285936	protein_coding
PSAP	49114.1	-0.335891	0.0874924	-3.83909	0.000123492	0.00286077	protein_coding
FCGR1A	88.1917	-0.892826	0.232581	-3.83877	0.00012365	0.00286249	protein_coding
C17orf77	146.942	1.61616	0.421154	3.83746	0.000124313	0.00287589	lncRNA
BASP1	771.697	-0.713966	0.186093	-3.83661	0.000124747	0.00288179	protein_coding
NECAB1	36.0487	-0.781617	0.203722	-3.83669	0.000124703	0.00288179	protein_coding
ZBTB18	2669.52	0.404491	0.105433	3.83646	0.00012482	0.00288179	protein_coding
TMEM9B	2928.86	0.250405	0.0652808	3.83582	0.000125147	0.0028874	protein_coding
SIGLEC11	10.6156	-0.864554	0.225408	-3.83551	0.000125303	0.00288872	protein_coding
REG3A	2115.24	2.10299	0.548558	3.83367	0.000126243	0.00290682	protein_coding
HTR7P1	84.7328	-0.486613	0.127057	-3.82989	0.000128202	0.00294205	transcribed_processed_pseudogene
KCNT2	17.9505	-0.777646	0.203043	-3.82995	0.000128169	0.00294205	protein_coding
GPLD1	31.493	-0.5896	0.153983	-3.829	0.000128665	0.00295069	protein_coding
LURAP1	16.0659	-0.659043	0.172213	-3.82691	0.000129764	0.00297191	protein_coding
TMEM91	101.737	-0.519924	0.135871	-3.82659	0.000129931	0.00297377	protein_coding
LINC00987	28.624	-0.587953	0.153666	-3.82617	0.000130153	0.00297685	lncRNA
PCOLCE-AS1	4.66457	-0.917472	0.239817	-3.82572	0.00013039	0.00298027	lncRNA
VCAN-AS1	0.881203	-1.3406	0.350451	-3.82536	0.000130583	0.00298271	lncRNA
ITGA11	1992.35	-0.894546	0.233869	-3.82499	0.00013078	0.00298521	protein_coding
AC112721.1	3.03388	-1.26873	0.331815	-3.82361	0.000131511	0.00299656	lncRNA
HSPB8	494.539	-0.974572	0.254891	-3.82348	0.00013158	0.00299656	protein_coding
MPP2	80.8846	-0.635305	0.166163	-3.8234	0.000131627	0.00299656	protein_coding
CMA1	6.40938	-1.62277	0.424517	-3.82262	0.000132041	0.00300399	protein_coding
BPNT1	2297.13	0.361317	0.0945339	3.82209	0.000132326	0.00300848	protein_coding
PLAA	2433.91	0.275934	0.0722038	3.82159	0.000132594	0.00301257	protein_coding
LUM	16138	-0.86302	0.225839	-3.8214	0.000132695	0.00301287	protein_coding
LAYN	256.76	-0.743196	0.194498	-3.8211	0.000132856	0.00301454	protein_coding
ADH1B	318.826	-1.63909	0.429069	-3.82011	0.000133395	0.00302076	protein_coding
NID1	4195.48	-0.5306	0.138894	-3.82018	0.000133355	0.00302076	protein_coding
P2RX7	136.312	-0.796354	0.208447	-3.82042	0.000133224	0.00302076	protein_coding
C2orf81	226.781	-0.491425	0.128677	-3.81906	0.000133961	0.00303158	protein_coding
JAZF1	316.15	-0.537493	0.1408	-3.81743	0.000134851	0.00304771	protein_coding
NPY6R	22.7452	1.72657	0.452443	3.81611	0.000135575	0.00306204	transcribed_processed_pseudogene
SGCD	446.064	-0.823667	0.215872	-3.81554	0.000135886	0.00306705	protein_coding
RNASE2	21.2065	-0.76881	0.201555	-3.8144	0.000136516	0.00307723	protein_coding
WNT10B	31.0339	-0.910924	0.238859	-3.81365	0.000136932	0.00308456	protein_coding
STK39	3864.41	0.277212	0.0727061	3.81278	0.000137411	0.00308927	protein_coding
ST3GAL3	227.929	-0.38744	0.101637	-3.81202	0.000137838	0.00309684	protein_coding
BSN	69.3123	-0.899147	0.235908	-3.81143	0.000138165	0.00310216	protein_coding
NPTX1	55.5069	-1.21966	0.320086	-3.81041	0.000138735	0.00311088	protein_coding
LINC00989	2.03645	-1.07566	0.28231	-3.81021	0.000138849	0.0031114	lncRNA
COL14A1	1980.22	-0.79016	0.207467	-3.80861	0.000139751	0.00312956	protein_coding
KCNK3	31.0076	-1.06428	0.279482	-3.80806	0.000140059	0.00313441	protein_coding
MYLK	6002.36	-0.793836	0.20849	-3.80754	0.000140356	0.00313901	protein_coding
FCGR3A	1415.97	-0.978059	0.257007	-3.80557	0.000141478	0.00315999	protein_coding
P2RY1	331.398	0.743912	0.195475	3.80567	0.000141421	0.00315999	protein_coding
MS4A4A	276.358	-0.872249	0.229334	-3.80339	0.000142727	0.00317959	protein_coding
HYLS1	287.5	0.41281	0.108546	3.80309	0.000142901	0.0031814	protein_coding
RN7SL138P	5.81533	-0.708949	0.186425	-3.80286	0.000143037	0.00318236	misc_RNA
SPEG	357.639	-1.03648	0.272615	-3.80201	0.000143526	0.00319117	protein_coding
DNM3OS	85.1911	-0.629653	0.165641	-3.80131	0.000143931	0.00319603	lncRNA
VASN	580.46	-0.598366	0.157454	-3.80025	0.00014455	0.00320771	protein_coding
FOLR3	4.5578	-1.47447	0.388109	-3.79912	0.00014521	0.00322027	protein_coding
CTHRC1	1816.99	-0.936483	0.246545	-3.79843	0.000145616	0.00322311	protein_coding
MDK	6370.52	-0.6527	0.171835	-3.79842	0.00014562	0.00322311	protein_coding
SLC35C1	3586.65	0.293213	0.0772164	3.79729	0.000146287	0.00323578	protein_coding
REP15	73.6778	1.32812	0.349821	3.79656	0.000146716	0.0032392	protein_coding
SKIDA1	11.079	-0.688941	0.181465	-3.79655	0.000146725	0.0032392	protein_coding
NLRC4	66.4114	-0.509678	0.134309	-3.79481	0.000147754	0.0032598	protein_coding
FES	413.232	-0.521242	0.137373	-3.79437	0.000148022	0.00326362	protein_coding
PLXDC2	2051.61	-0.782107	0.20617	-3.79351	0.000148532	0.00327276	protein_coding
GAST	4.42275	-1.61036	0.424583	-3.79281	0.000148951	0.00327989	protein_coding
FCGR2B	146.635	-0.959394	0.252977	-3.79241	0.000149194	0.00328313	protein_coding
NID2	1042.15	-0.671585	0.177101	-3.79211	0.000149373	0.00328497	protein_coding
ENPP3	998.36	1.18496	0.312506	3.7918	0.000149562	0.00328701	protein_coding
FAM13C	70.9446	-0.632767	0.166916	-3.79092	0.000150089	0.00329648	protein_coding
TREML3P	3.19171	-1.21287	0.320052	-3.7896	0.000150888	0.0033098	transcribed_unprocessed_pseudogene
JAK3	603.938	-0.53093	0.140119	-3.78912	0.000151179	0.00331406	protein_coding
LATS2	983.174	-0.519945	0.137235	-3.78871	0.00015143	0.00331742	protein_coding
COL7A1	2283.56	-0.879332	0.232224	-3.78657	0.000152743	0.00334063	protein_coding
CST6	23.1715	-1.26913	0.335171	-3.7865	0.000152781	0.00334063	protein_coding
SPACA6P-AS	3.7226	-1.27546	0.336817	-3.78681	0.000152596	0.00334063	lncRNA
TENM4	277.593	-0.900718	0.237921	-3.78578	0.000153227	0.00334611	protein_coding
RECQL4	2359.16	-0.595154	0.157249	-3.78477	0.000153849	0.00335754	protein_coding
BOD1	2269.57	0.305684	0.0807747	3.7844	0.000154081	0.00336048	protein_coding
NXPE4	1747.05	1.37695	0.363912	3.78374	0.000154487	0.00336718	protein_coding
GRIA3	13.3466	-0.94096	0.248764	-3.78254	0.000155239	0.00338142	protein_coding
C4orf19	742.586	0.475096	0.125644	3.78128	0.000156024	0.00338776	protein_coding
DYSF	947.325	-0.547564	0.144798	-3.78158	0.000155837	0.00338776	protein_coding
FAM66C	23.1011	-0.700761	0.185296	-3.78185	0.00015567	0.00338776	lncRNA
TSNARE1	1165.7	-0.476059	0.125889	-3.78158	0.000155839	0.00338776	protein_coding
CAST	13870.8	0.331088	0.0875713	3.78078	0.000156336	0.0033924	protein_coding
CRABP2	415.56	-1.04899	0.27749	-3.78028	0.000156652	0.00339371	protein_coding
ETF1	6429.76	0.2592	0.0685662	3.78029	0.000156649	0.00339371	protein_coding
MRVI1	1219.2	-0.679938	0.179875	-3.78006	0.000156793	0.00339371	protein_coding
TNNT3	4.55316	-1.43761	0.380314	-3.78006	0.000156791	0.00339371	protein_coding
NREP	1579.99	-0.487317	0.128951	-3.7791	0.000157395	0.0034046	protein_coding
TRPC1	113.657	-0.67613	0.178931	-3.77872	0.000157634	0.00340762	protein_coding
HPGDS	33.0113	-0.777472	0.205801	-3.77778	0.000158234	0.00341437	protein_coding
PCDHA13	1.91836	-1.94968	0.516095	-3.77776	0.000158245	0.00341437	protein_coding
QRSL1	1747.55	0.315609	0.0835551	3.77725	0.000158569	0.00341921	protein_coding
ANKRD46	1162.02	-0.354	0.0937366	-3.77654	0.00015902	0.00342677	protein_coding
HINT1	10451.5	0.357345	0.0946598	3.77504	0.00015998	0.00344472	protein_coding
OTC	84.1061	1.39934	0.370692	3.77493	0.000160054	0.00344472	protein_coding
HAP1	36.225	-0.938806	0.248712	-3.77467	0.000160216	0.00344606	protein_coding
MED16	3000.96	0.272444	0.07218	3.7745	0.000160329	0.00344632	protein_coding
ABCB5	4.46097	-1.47846	0.391727	-3.7742	0.000160519	0.00344824	protein_coding
CDH2	149.723	-1.00708	0.266864	-3.77376	0.000160804	0.00345005	protein_coding
NPR2	366.327	-0.417158	0.110538	-3.77389	0.000160722	0.00345005	protein_coding
FUT3	5357.49	0.60302	0.159802	3.77354	0.00016095	0.00345102	protein_coding
SLC35F4	2.33383	-1.30858	0.346829	-3.77299	0.0001613	0.00345636	protein_coding
PCDH9	32.73	-0.911148	0.241667	-3.77027	0.000163074	0.00349219	protein_coding
RNF150	166.514	-0.935086	0.248148	-3.76826	0.00016439	0.00351767	protein_coding
SLC9A2	966.185	0.910178	0.241546	3.76814	0.000164469	0.00351767	protein_coding
CC2D1A	4775.41	0.334693	0.0888271	3.76792	0.000164616	0.00351861	protein_coding
SLC16A14	250.515	0.728014	0.193279	3.76665	0.00016545	0.00353424	protein_coding
OSBPL6	106.92	-1.05457	0.280002	-3.76629	0.000165688	0.00353713	protein_coding
APBB1	448.056	-0.591992	0.157195	-3.76597	0.000165905	0.00353876	protein_coding
DPYSL2	3539.39	-0.517113	0.13732	-3.76574	0.000166054	0.00353876	protein_coding
KRT18P11	32.1827	-0.683278	0.181447	-3.76571	0.000166075	0.00353876	processed_pseudogene
ANXA10	11.4444	1.91437	0.508393	3.76554	0.000166189	0.003539	protein_coding
NAT1	424.504	0.558535	0.148482	3.76163	0.000168809	0.00359256	protein_coding
CAND2	58.2494	-0.542061	0.144139	-3.76069	0.000169443	0.00360159	protein_coding
FAM120C	357.944	-0.583567	0.155183	-3.76052	0.000169563	0.0036019	protein_coding
CORO2A	3307.99	0.421728	0.112195	3.75888	0.000170677	0.00362331	protein_coding
GDNF-AS1	3.80886	-0.941828	0.250707	-3.75668	0.000172182	0.00364848	lncRNA
TOM1L1	2012.86	0.33477	0.0891131	3.75668	0.000172181	0.00364848	protein_coding
RGMA	349.167	-0.858516	0.228584	-3.75579	0.000172792	0.0036569	protein_coding
SLC8A3	6.80326	-0.734694	0.19561	-3.75591	0.000172716	0.0036569	protein_coding
TEX2	2640.11	0.249891	0.0665475	3.75508	0.000173286	0.00366508	protein_coding
STRBP	3230.21	0.255246	0.0680085	3.75314	0.000174632	0.00368447	protein_coding
CASQ1	10.763	-0.875404	0.233298	-3.7523	0.000175219	0.00369258	protein_coding
LINC00475	8.19777	-0.749757	0.199814	-3.75228	0.000175232	0.00369258	transcribed_unprocessed_pseudogene
PGF	547.665	-0.62119	0.165662	-3.74974	0.000177019	0.00372441	protein_coding
RASA4B	2.7053	-1.01258	0.270046	-3.74967	0.000177068	0.00372441	protein_coding
TP73-AS1	171.081	-0.616223	0.16436	-3.74922	0.000177388	0.00372885	transcribed_unitary_pseudogene
NYAP1	26.9743	-0.868664	0.231706	-3.749	0.000177542	0.0037298	protein_coding
ACOX1	5084.35	0.338396	0.0902867	3.74801	0.000178242	0.0037422	protein_coding
FAM98C	861.447	0.326575	0.0871609	3.7468	0.000179106	0.00375804	protein_coding
CYBRD1	2212.36	-0.721753	0.192644	-3.74655	0.00017928	0.0037594	protein_coding
CYP7B1	55.1098	-0.820798	0.219104	-3.74616	0.000179564	0.00376022	protein_coding
MYH10	1504.25	-0.65677	0.175322	-3.74609	0.000179613	0.00376022	protein_coding
RECK	308.363	-0.496017	0.132411	-3.74604	0.000179648	0.00376022	protein_coding
LINC01354	4.56075	-1.06733	0.284945	-3.74576	0.000179851	0.0037619	lncRNA
MEF2C-AS1	5.58187	-0.934054	0.249372	-3.74562	0.000179948	0.0037619	lncRNA
PCDHB18P	13.1862	-0.577802	0.154268	-3.74545	0.000180073	0.00376223	transcribed_unprocessed_pseudogene
GPC1	2264.72	-0.650057	0.173597	-3.74463	0.000180663	0.00377225	protein_coding
TNFRSF18	108.6	-0.707431	0.188948	-3.74405	0.000181078	0.0037786	protein_coding
KLHL26	593.169	0.282551	0.0754773	3.74352	0.000181463	0.00378435	protein_coding
GOLGA8M	1.15706	-1.2438	0.332299	-3.74301	0.000181827	0.00378964	protein_coding
PRSS21	45.2044	1.64039	0.438414	3.74165	0.000182814	0.00380789	protein_coding
PCOLCE2	71.8466	-1.30255	0.3483	-3.73972	0.000184223	0.00383257	protein_coding
DNAH12	19.446	-0.820816	0.219531	-3.73895	0.00018479	0.00384204	protein_coding
EFCAB1	4.54055	-0.778566	0.208255	-3.73852	0.000185105	0.00384392	protein_coding
SNX22	122.731	-0.480399	0.128495	-3.73867	0.000184995	0.00384392	protein_coding
SUCLG1	6518.38	0.325579	0.0871257	3.73689	0.000186309	0.00386659	protein_coding
ADAMTS2	2486.43	-0.864903	0.23162	-3.73414	0.000188355	0.00389255	protein_coding
DPT	391.812	-1.04937	0.281014	-3.73424	0.000188285	0.00389255	protein_coding
ESD	6452.49	0.316132	0.0846595	3.73416	0.000188341	0.00389255	protein_coding
FMNL3	1492.11	-0.472691	0.126566	-3.73474	0.000187912	0.00389255	protein_coding
ITLN2	33.1535	1.84638	0.494407	3.73453	0.000188068	0.00389255	protein_coding
LINC00968	6.60095	-1.06175	0.284324	-3.73431	0.000188231	0.00389255	lncRNA
SHANK3	787.568	-0.47389	0.126883	-3.73486	0.00018782	0.00389255	protein_coding
GNAO1	178.926	-0.871247	0.233339	-3.73382	0.000188596	0.00389518	protein_coding
ARHGAP10	382.531	-0.646938	0.173315	-3.73273	0.000189412	0.00390734	protein_coding
SLC9A7P1	10.7996	-0.75372	0.201966	-3.73192	0.000190023	0.00391758	transcribed_processed_pseudogene
F2RL3	215.724	-0.651814	0.174732	-3.73037	0.000191201	0.00393949	protein_coding
ENTHD1	9.96623	-1.27317	0.341447	-3.72874	0.000192442	0.00396225	protein_coding
ITGA1	3473.32	-0.444597	0.119251	-3.72825	0.000192812	0.00396407	protein_coding
LBH	3037.86	-0.565811	0.151765	-3.7282	0.000192856	0.00396407	protein_coding
NMUR1	69.237	-0.655516	0.175852	-3.72766	0.000193264	0.00397007	protein_coding
RUNX1T1	166.157	-0.732513	0.196551	-3.72683	0.0001939	0.00397837	protein_coding
EPGN	2.76211	-1.01872	0.273575	-3.72373	0.000196301	0.00401561	protein_coding
RNU4-2	9.49424	1.23278	0.331104	3.72324	0.000196682	0.00402101	snRNA
COL24A1	89.6982	-0.93589	0.251382	-3.72298	0.000196882	0.0040227	protein_coding
IGHV1-24	367.942	-1.58161	0.424923	-3.72212	0.000197554	0.00403404	IG_V_gene
RFPL1S	5.25545	-0.838271	0.225246	-3.72157	0.000197986	0.00404045	lncRNA
KDR	986.086	-0.501243	0.134693	-3.72137	0.000198142	0.00404123	protein_coding
AC017002.1	6.33881	-0.689939	0.185434	-3.72067	0.000198692	0.00405004	lncRNA
ARHGAP20	43.8408	-0.835246	0.224511	-3.72029	0.00019899	0.0040537	protein_coding
HOXD-AS2	26.5922	-0.878742	0.23622	-3.72001	0.000199217	0.00405591	lncRNA
AGTR1	48.4972	-1.31839	0.35465	-3.71745	0.000201246	0.00408752	protein_coding
FAM177B	82.022	1.30387	0.350778	3.71707	0.000201543	0.00408901	protein_coding
RUSC2	1066.31	-0.427493	0.115008	-3.71706	0.000201558	0.00408901	protein_coding
OXNAD1	934.889	0.3338	0.0898346	3.71571	0.00020263	0.00410832	protein_coding
CEACAM4	12.6627	-0.887917	0.238998	-3.71517	0.000203065	0.00411471	protein_coding
OBSCN	907.837	-0.805031	0.216723	-3.71455	0.000203562	0.00412235	protein_coding
NUDT16	2459.17	0.286715	0.0772007	3.71389	0.000204096	0.00413071	protein_coding
AC013460.1	1.10421	-1.33424	0.359399	-3.71242	0.000205291	0.00414799	lncRNA
CYP24A1	86.6622	-1.30018	0.350221	-3.71247	0.000205249	0.00414799	protein_coding
TMEM88	69.3255	-0.533379	0.143675	-3.71239	0.000205313	0.00414799	protein_coding
C4orf3	4135.72	-0.301031	0.0810915	-3.71223	0.000205437	0.00414807	protein_coding
CCR10	19.4943	-0.651486	0.175509	-3.71199	0.000205635	0.00414962	protein_coding
LANCL3	105.226	0.710434	0.191445	3.71091	0.000206518	0.00416497	protein_coding
GPSM1	321.667	-0.681417	0.183701	-3.70939	0.000207759	0.00418508	protein_coding
LAIR1	568.63	-0.735699	0.19842	-3.70778	0.000209086	0.00420688	protein_coding
LRRC70	12.8691	-0.540966	0.145921	-3.70725	0.000209519	0.00420971	protein_coding
PRDM6	90.9402	-0.869134	0.234447	-3.70716	0.000209595	0.00420971	protein_coding
SEZ6	5.09197	-1.0108	0.272655	-3.70724	0.00020953	0.00420971	protein_coding
EPHB3	8831.19	0.724589	0.195482	3.70669	0.000209987	0.00421018	protein_coding
TMEM121	36.3853	-0.786665	0.212274	-3.7059	0.000210642	0.00422084	protein_coding
AKAP4	11.7261	-1.59305	0.430136	-3.7036	0.000212559	0.00425429	protein_coding
C20orf194	268.775	-0.682867	0.184426	-3.70267	0.000213342	0.00426055	protein_coding
CNGB3	7.42562	-1.16288	0.314068	-3.70264	0.000213369	0.00426055	protein_coding
LARP1	14160.6	0.247346	0.066799	3.70284	0.000213201	0.00426055	protein_coding
HNF1B	1525.49	0.442933	0.119654	3.70177	0.000214099	0.00427263	protein_coding
RASSF2	626.304	-0.621827	0.167989	-3.70159	0.000214253	0.00427323	protein_coding
AC097499.1	0.637716	-1.97311	0.533187	-3.70061	0.000215083	0.00428728	processed_pseudogene
PLCXD3	8.17265	-1.36876	0.37002	-3.69915	0.000216321	0.00430694	protein_coding
ATP1A2	88.7743	-1.25933	0.340481	-3.69868	0.000216725	0.00431249	protein_coding
SLC25A46	2728.26	0.296102	0.0800762	3.69775	0.000217516	0.00432572	protein_coding
SLC6A7	129.006	0.814157	0.220226	3.69692	0.000218232	0.00433743	protein_coding
TBXAS1	1680.09	0.66861	0.180872	3.69659	0.000218516	0.00433805	protein_coding
ITGAM	406.623	-0.889079	0.240525	-3.69641	0.000218671	0.00433862	protein_coding
HIP1	1642.91	-0.423469	0.114629	-3.69426	0.000220524	0.00437285	protein_coding
TTYH1	39.8806	-0.671839	0.181906	-3.69332	0.000221344	0.00438658	protein_coding
TRAF3IP2-AS1	93.2278	-0.273677	0.0741133	-3.69268	0.0002219	0.00439252	lncRNA
EXTL1	8.96911	-0.948215	0.256834	-3.69194	0.000222549	0.00439656	protein_coding
GRIN2A	7.9431	-1.20875	0.327421	-3.69172	0.000222746	0.00439656	protein_coding
SORCS2	213.457	-0.7534	0.204048	-3.69227	0.000222257	0.00439656	protein_coding
CCDC85C	1711.02	0.391343	0.106027	3.69097	0.000223402	0.00440698	protein_coding
FKBP1A	9806.94	-0.422568	0.114523	-3.68981	0.00022442	0.00442197	protein_coding
ZNF25	286.741	-0.355478	0.0963736	-3.68854	0.000225541	0.00443896	protein_coding
CCDC60	71.9097	1.64818	0.446893	3.68809	0.000225948	0.00444442	protein_coding
HMGB1P41	2.15444	-0.873061	0.236743	-3.68781	0.000226195	0.00444674	processed_pseudogene
SPATA20P1	4.98876	-1.36587	0.370483	-3.68673	0.000227153	0.00446301	processed_pseudogene
MAP1LC3C	4.09257	-0.94807	0.257218	-3.68586	0.000227933	0.00447577	protein_coding
RNU6-387P	2.60435	0.941115	0.25535	3.68558	0.00022818	0.00447806	snRNA
LUCAT1	19.5677	-0.909144	0.246707	-3.68511	0.0002286	0.00448373	lncRNA
EMILIN2	927.838	-0.429698	0.116622	-3.68453	0.000229127	0.00449149	protein_coding
ATG3	2997.03	0.227093	0.0616656	3.68264	0.000230827	0.00451964	protein_coding
GSPT1	10288	0.244628	0.0664391	3.68199	0.000231423	0.00452872	protein_coding
IFRD2	4151.63	0.295243	0.0801901	3.68179	0.000231606	0.00452973	protein_coding
CHST13	108.585	-1.03466	0.281047	-3.68146	0.0002319	0.0045303	protein_coding
VWA5B2	30.9371	-0.991677	0.26937	-3.68147	0.000231896	0.0045303	protein_coding
CYSTM1	4314.7	0.4233	0.115033	3.67981	0.000233405	0.00454675	protein_coding
AOX1	189.025	-0.897911	0.244069	-3.67892	0.000234227	0.00455759	protein_coding
PCDH17	369.141	-0.589063	0.160114	-3.67902	0.000234129	0.00455759	protein_coding
NEXN	604.196	-0.794672	0.216051	-3.67817	0.000234917	0.00456583	protein_coding
F2RL1	4302.79	0.384588	0.104579	3.67749	0.00023554	0.00457017	protein_coding
NCAPD2P1	31.0338	-1.43119	0.389176	-3.67749	0.00023554	0.00457017	processed_pseudogene
EIF2A	6332.88	0.275079	0.0748068	3.67719	0.000235819	0.004573	protein_coding
PLA2G5	56.8221	-0.958428	0.260768	-3.67541	0.00023747	0.00459659	protein_coding
ITPR1	673.712	-0.502575	0.136759	-3.67488	0.000237957	0.00460145	protein_coding
LINC01235	70.6738	-0.849802	0.231295	-3.67411	0.000238684	0.0046129	lncRNA
CEBPG	5431.95	0.253993	0.0691387	3.67368	0.000239084	0.00461593	protein_coding
CPZ	44.095	-0.727328	0.197985	-3.67365	0.00023911	0.00461593	protein_coding
AC106786.1	11.0434	-0.8777	0.23894	-3.67331	0.000239429	0.00461647	lncRNA
FAM117B	1438.56	0.238706	0.0649862	3.67319	0.000239542	0.00461647	protein_coding
TPK1	394.537	0.513056	0.139667	3.67341	0.000239331	0.00461647	protein_coding
FKBP7	428.683	-0.391067	0.106513	-3.67153	0.000241101	0.00464258	protein_coding
PLA1A	296.521	-0.802813	0.218671	-3.67133	0.000241296	0.00464258	protein_coding
FAF2	3615.12	0.212647	0.0579598	3.66887	0.000243623	0.0046796	protein_coding
PHLDB2	569.233	-0.733408	0.199901	-3.66886	0.000243637	0.0046796	protein_coding
CAPN6	676.926	1.35533	0.369537	3.66764	0.000244804	0.004696	protein_coding
RALGAPA1	775.914	0.340482	0.0928334	3.66766	0.000244777	0.004696	protein_coding
WASF1	307.927	-0.619592	0.16894	-3.66753	0.000244902	0.004696	protein_coding
EID3	23.5543	-0.449626	0.122643	-3.66612	0.000246255	0.00471932	protein_coding
LINC01484	12.778	-0.851317	0.232245	-3.66559	0.000246769	0.00472651	lncRNA
PLS1	9450.99	0.390351	0.106522	3.66452	0.0002478	0.00474097	protein_coding
ETNK2	212.838	-0.760847	0.207662	-3.66388	0.000248426	0.0047493	protein_coding
TUBA4B	5.11158	-0.902403	0.246303	-3.66379	0.000248512	0.0047493	protein_coding
C4orf47	11.3641	-0.723593	0.197535	-3.66312	0.000249164	0.00475644	protein_coding
FCGR1B	13.4907	-0.884508	0.241459	-3.66318	0.000249103	0.00475644	protein_coding
SLC46A2	4.98038	-0.756225	0.206488	-3.66231	0.000249946	0.00476873	protein_coding
ACKR3	1086.61	-0.516209	0.14096	-3.66209	0.000250168	0.00477031	protein_coding
SPARCL1	4051.56	-0.750526	0.205013	-3.66086	0.00025137	0.00478789	protein_coding
GBP1P1	52.6893	-0.875816	0.23925	-3.66068	0.000251552	0.0047887	transcribed_unprocessed_pseudogene
ALDH6A1	1255.46	0.425884	0.116374	3.65961	0.000252603	0.00480339	protein_coding
STYK1	448.322	0.633445	0.173103	3.65935	0.000252851	0.00480543	protein_coding
ALDH1L2	488.485	-0.740339	0.202346	-3.65877	0.000253425	0.00481367	protein_coding
SRP14-AS1	109.011	-0.448748	0.122696	-3.65739	0.0002548	0.0048371	lncRNA
HOXC4	28.642	-1.28894	0.35252	-3.65638	0.000255807	0.00485084	protein_coding
SOX11	51.9225	-0.82871	0.226658	-3.65622	0.000255966	0.00485119	protein_coding
TMEM145	37.716	-0.888906	0.243139	-3.65595	0.000256227	0.00485272	protein_coding
OTOGL	17.1106	-0.956169	0.261583	-3.65533	0.000256855	0.00485998	protein_coding
GOLIM4	10223.8	0.413427	0.113145	3.65395	0.00025824	0.00488079	protein_coding
C1QTNF3	270.327	-0.73162	0.200241	-3.6537	0.000258491	0.00488285	protein_coding
FAM131C	25.1292	-0.930068	0.25459	-3.6532	0.000258988	0.00488953	protein_coding
BMP6	83.1042	-0.817468	0.223784	-3.65293	0.000259262	0.00489201	protein_coding
LCAT	161.068	-0.480199	0.131523	-3.65107	0.000261148	0.00492219	protein_coding
EXOC3L2	184.711	-0.391842	0.107356	-3.64993	0.000262311	0.0049414	protein_coding
C19orf57	222.316	0.685054	0.187712	3.6495	0.000262751	0.00494696	protein_coding
GUCY1A2	163.789	-0.865811	0.237316	-3.64835	0.000263934	0.00496378	protein_coding
TNFSF12	552.213	-0.513835	0.140835	-3.64847	0.000263802	0.00496378	protein_coding
TIMP3	362.392	-0.777244	0.213279	-3.64427	0.000268153	0.00503761	protein_coding
GIMAP8	302.684	-0.560525	0.153859	-3.64312	0.000269355	0.00505741	protein_coding
CLDND2	54.2201	-0.65428	0.179602	-3.64295	0.000269533	0.00505799	protein_coding
ARHGEF6	474.973	-0.593646	0.162989	-3.64224	0.000270272	0.0050663	protein_coding
GNL1	3218.51	-0.277334	0.0761422	-3.64232	0.000270188	0.0050663	protein_coding
RYR3	54.3941	-0.42156	0.11583	-3.63946	0.00027321	0.00511579	protein_coding
SV2B	42.2542	-0.882329	0.242475	-3.63885	0.000273858	0.00512512	protein_coding
CFL2	586.968	-0.559702	0.153928	-3.63614	0.000276754	0.00517084	protein_coding
FRYL	5554.73	0.437436	0.120307	3.636	0.000276905	0.00517086	protein_coding
NOVA1	45.0088	-0.987758	0.271733	-3.63504	0.000277942	0.00518739	protein_coding
CCR1	372.075	-0.734521	0.202098	-3.63447	0.000278548	0.00519024	protein_coding
DPYSL3	4413.97	-0.767991	0.211301	-3.63458	0.000278433	0.00519024	protein_coding
ERVH48-1	5.41047	-0.89893	0.247325	-3.6346	0.000278409	0.00519024	lncRNA
ADCY7	446.302	-0.589998	0.162412	-3.63272	0.000280447	0.00522277	protein_coding
MEIS1-AS2	0.672045	-1.18891	0.327369	-3.63172	0.000281536	0.00523736	lncRNA
CMC1	1189.14	0.305687	0.0841902	3.63091	0.000282427	0.00525109	protein_coding
EVI2A	172.215	-0.746967	0.205734	-3.63074	0.000282607	0.00525159	protein_coding
ANGPT1	137.488	-0.692052	0.190622	-3.63049	0.000282887	0.00525342	protein_coding
POU2F2	217.256	-0.602768	0.166042	-3.63021	0.000283194	0.00525396	protein_coding
EEF2	155848	0.335463	0.092415	3.62996	0.000283464	0.00525611	protein_coding
LMOD1	1536.23	-0.967808	0.266666	-3.62928	0.00028421	0.00526142	protein_coding
PILRA	192.139	-0.735834	0.202742	-3.62941	0.000284071	0.00526142	protein_coding
SULT1B1	2825.96	0.859959	0.236938	3.62947	0.000284002	0.00526142	protein_coding
JPH2	307.778	-0.948298	0.261328	-3.62876	0.000284787	0.00526925	protein_coding
BCORL1	1275.26	-0.361198	0.0995543	-3.62814	0.000285465	0.00527895	protein_coding
FZD7	1274.36	-0.651393	0.179567	-3.62757	0.000286102	0.00528787	protein_coding
PRR16	131.116	-0.67154	0.185182	-3.62637	0.000287433	0.00530961	protein_coding
SOX7	117.379	-0.523711	0.144482	-3.62474	0.00028925	0.0053403	protein_coding
FAM124B	40.2672	-0.636188	0.175573	-3.62349	0.00029065	0.00535749	protein_coding
STARD5	301.461	0.501539	0.138465	3.62212	0.000292195	0.00538307	protein_coding
PRICKLE2	320.517	-0.571384	0.157771	-3.62159	0.000292793	0.00538541	protein_coding
STXBP6	1438.77	0.512105	0.1414	3.62168	0.000292692	0.00538541	protein_coding
VWCE	92.2163	-1.06601	0.294335	-3.62176	0.000292608	0.00538541	protein_coding
PDLIM3	1212.14	-0.784633	0.216666	-3.62139	0.000293027	0.00538683	protein_coding
ZNF208	10.2722	-0.758436	0.209476	-3.62064	0.000293878	0.00539957	protein_coding
TNXB	376.024	-0.882613	0.243816	-3.62	0.000294603	0.00541	protein_coding
CXXC1P1	0.438038	-1.53217	0.42336	-3.61906	0.000295671	0.0054267	transcribed_unprocessed_pseudogene
EXPH5	918.44	0.458738	0.126773	3.61858	0.000296228	0.00543401	protein_coding
LINC00839	32.7229	-0.804269	0.222295	-3.61802	0.000296862	0.00544273	lncRNA
PAK3	20.8603	-0.753418	0.208257	-3.61774	0.000297185	0.00544574	protein_coding
LINC00973	1.69495	-1.92497	0.532257	-3.61662	0.00029848	0.00546654	lncRNA
DCAF12L2	2.48136	-1.46829	0.40612	-3.61541	0.000299877	0.00548921	protein_coding
RAB39A	24.4975	-1.0488	0.290124	-3.61501	0.00030034	0.00549476	protein_coding
KRT81	18.9788	-1.06073	0.293435	-3.61487	0.000300504	0.00549481	protein_coding
PPP1R12A	2852.32	-0.221335	0.0612424	-3.61407	0.000301423	0.00550576	protein_coding
TFPI	819.81	-0.62638	0.173366	-3.61306	0.00030261	0.00552449	protein_coding
MYO1F	672.108	-0.528047	0.146158	-3.61285	0.000302851	0.00552594	protein_coding
MRGPRF	473.978	-0.789934	0.218695	-3.61204	0.000303798	0.00554028	protein_coding
CD109	740.557	-0.969981	0.268576	-3.61157	0.000304344	0.00554667	protein_coding
DCLK3	39.8068	-0.575455	0.159362	-3.611	0.000305018	0.00555072	protein_coding
SMOX	1266	-0.518468	0.143597	-3.61057	0.000305527	0.00555703	protein_coding
DUSP1	4769.79	-0.726155	0.201182	-3.60943	0.000306867	0.00557844	protein_coding
HVCN1	139.165	-0.494926	0.137178	-3.60792	0.000308658	0.00560803	protein_coding
LINC00924	17.248	-1.18257	0.32784	-3.60717	0.00030956	0.00562143	lncRNA
CLVS2	8.54826	-1.46911	0.407303	-3.60692	0.000309858	0.00562387	protein_coding
ADAMTSL4	326.985	-0.600677	0.166555	-3.60649	0.000310369	0.00562421	protein_coding
FAM180A	47.2976	-0.992236	0.275118	-3.60658	0.000310259	0.00562421	protein_coding
SF3B5	4124.45	0.323791	0.0897845	3.60632	0.000310572	0.0056249	protein_coding
LGR4	3421.01	0.392891	0.108951	3.60613	0.000310793	0.00562594	protein_coding
CEP170	639.47	-0.50686	0.140573	-3.60566	0.000311359	0.00563025	protein_coding
AC114498.1	10.5586	0.907131	0.251732	3.60357	0.000313881	0.00567285	lncRNA
HIPK2	3032.48	0.426461	0.118465	3.59988	0.000318368	0.00574788	protein_coding
LCNL1	5.49094	-0.965539	0.268404	-3.59734	0.000321492	0.00580124	protein_coding
CHN1	395.968	-0.607817	0.168983	-3.5969	0.000322027	0.00580784	protein_coding
GUCA1A	6.77613	-1.14114	0.317397	-3.5953	0.000324016	0.00583817	protein_coding
SLC6A12	58.2938	-0.82241	0.228748	-3.59527	0.00032405	0.00583817	protein_coding
ITGB3	116.711	-0.6053	0.168367	-3.59513	0.00032423	0.00583836	protein_coding
ULK1	2086.15	-0.300678	0.0836777	-3.59328	0.000326538	0.00587683	protein_coding
LYPD6	385.771	0.569395	0.158509	3.59218	0.000327917	0.00589856	protein_coding
TMEM54	8081.3	0.44901	0.125007	3.59188	0.000328304	0.00590241	protein_coding
CRISPLD1	172.689	-0.823271	0.229234	-3.59139	0.000328917	0.00590965	protein_coding
PCDHB16	158.391	-0.974503	0.271352	-3.59129	0.000329051	0.00590965	protein_coding
GNGT2	40.6512	-0.562135	0.156546	-3.59087	0.000329573	0.00591442	protein_coding
RARB	170.692	-0.618809	0.172338	-3.59067	0.000329834	0.00591442	protein_coding
HSD11B2	6247.55	0.593052	0.165176	3.59041	0.000330157	0.0059171	protein_coding
CASP5	291.433	0.87651	0.244174	3.5897	0.000331057	0.00592197	protein_coding
CEND1	13.3485	-0.69014	0.192265	-3.58952	0.000331292	0.00592197	protein_coding
IRX1	0.830855	-2.17655	0.606362	-3.58952	0.000331283	0.00592197	protein_coding
PLEKHF1	276.296	-0.506746	0.141167	-3.58969	0.000331066	0.00592197	protein_coding
ZDHHC15	22.9109	-0.739719	0.206051	-3.58999	0.000330695	0.00592197	protein_coding
RXFP3	1.02419	-1.12839	0.314457	-3.58837	0.000332758	0.00594199	protein_coding
SULT1C2	556.103	0.896706	0.249892	3.58838	0.000332742	0.00594199	protein_coding
PNMA3	10.7946	-0.938969	0.261682	-3.5882	0.000332963	0.00594255	protein_coding
PDE6A	67.9442	1.17708	0.328236	3.58608	0.000335689	0.00598808	protein_coding
TAGLN	12415.2	-0.817052	0.227951	-3.58434	0.000337935	0.00601251	protein_coding
WNT9B	2.76222	-0.903859	0.252195	-3.58396	0.000338421	0.00601803	protein_coding
AKAP1	11958.8	0.298713	0.0833664	3.58313	0.000339502	0.00603051	protein_coding
PRRT4	10.6124	-1.10461	0.308278	-3.58316	0.000339457	0.00603051	protein_coding
ZNF542P	116.448	-0.698249	0.194877	-3.58302	0.00033965	0.00603051	transcribed_unprocessed_pseudogene
COMMD10	1160.07	0.372654	0.104021	3.58249	0.000340336	0.00603955	protein_coding
FZD5	3944.93	0.316278	0.0883091	3.58149	0.000341636	0.00605347	protein_coding
PLIN4	500.717	-1.46189	0.408181	-3.58148	0.00034165	0.00605347	protein_coding
FAM171B	145.993	-0.613876	0.171453	-3.58043	0.000343024	0.00607469	protein_coding
METTL2A	1032.27	0.281703	0.0786988	3.57951	0.000344241	0.00609309	protein_coding
HIGD1B	23.1987	-0.540971	0.151181	-3.5783	0.000345833	0.00611494	protein_coding
NOB1	4212.05	0.241914	0.0676268	3.57719	0.000347313	0.00613796	protein_coding
CCDC89	20.235	-0.682706	0.19086	-3.577	0.000347561	0.00613917	protein_coding
SYNC	103.754	-0.80775	0.225852	-3.57647	0.000348271	0.00614855	protein_coding
PALLD	5953.07	-0.51714	0.144628	-3.57566	0.00034934	0.00616424	protein_coding
SSPN	583.854	-0.66048	0.184789	-3.57424	0.000351242	0.00619066	protein_coding
RAVER2	2108.7	0.327624	0.0916852	3.57335	0.000352441	0.00620618	protein_coding
SGIP1	203.47	-0.630258	0.176413	-3.57263	0.000353419	0.00622003	protein_coding
SIPA1	1513.01	-0.339642	0.0950904	-3.57178	0.000354558	0.00623385	protein_coding
HOXC6	33.581	-1.51068	0.423008	-3.57129	0.000355232	0.00624251	protein_coding
APCDD1L	38.1904	-1.20461	0.337453	-3.56972	0.000357364	0.00627675	protein_coding
MT1A	96.0029	-1.20799	0.338469	-3.56899	0.000358365	0.00628467	protein_coding
FGD5P1	1.93535	-0.871651	0.244302	-3.56793	0.000359812	0.00630361	transcribed_unprocessed_pseudogene
AC002456.2	1.8782	-1.02055	0.286133	-3.5667	0.000361511	0.00632816	unprocessed_pseudogene
CYTH3	1514.31	-0.35414	0.0992975	-3.56645	0.000361844	0.00632816	protein_coding
FCAR	18.0207	-1.08187	0.303352	-3.56638	0.000361952	0.00632816	protein_coding
GJA5	317.067	-0.609866	0.171021	-3.56603	0.000362428	0.00633003	protein_coding
GPR176	370.076	-0.637889	0.178879	-3.56604	0.000362414	0.00633003	protein_coding
GDF6	19.2522	-1.19404	0.334875	-3.56563	0.000362983	0.0063365	protein_coding
HOXD10	262.63	-1.11953	0.314015	-3.56523	0.000363542	0.00634301	protein_coding
SRGN	1939.62	-0.69568	0.195138	-3.56507	0.000363754	0.00634349	protein_coding
IGFBP3	6441.55	-0.591055	0.165803	-3.5648	0.000364135	0.0063469	protein_coding
CDK15	8.34836	-0.839876	0.235617	-3.56458	0.000364435	0.00634891	protein_coding
EVL	857.779	-0.545233	0.152983	-3.564	0.000365251	0.00635989	protein_coding
ADCYAP1R1	12.4342	-1.21468	0.340839	-3.56379	0.000365541	0.00636172	protein_coding
SLC22A16	4.59754	-1.0271	0.288256	-3.56315	0.000366434	0.00637403	protein_coding
RAMP3	458.472	-0.449754	0.126273	-3.56176	0.000368377	0.00640396	protein_coding
TMEM61	49.9757	0.998332	0.2803	3.56165	0.000368529	0.00640396	protein_coding
TEX43	30.7736	0.895067	0.251351	3.56102	0.000369418	0.00641615	protein_coding
WDFY3-AS2	48.3036	-0.493366	0.138606	-3.55948	0.00037159	0.00645062	lncRNA
SLAMF8	482.706	-0.751114	0.211048	-3.55897	0.000372318	0.00645998	protein_coding
COQ2	795.952	0.369062	0.10372	3.55825	0.00037334	0.00647443	protein_coding
PRND	36.7121	-1.15665	0.325089	-3.55793	0.000373782	0.00647882	protein_coding
CRP	2.85386	2.59695	0.729949	3.55772	0.000374093	0.00648094	protein_coding
HTATIP2	4174.88	0.283049	0.0795689	3.55728	0.000374721	0.00648854	protein_coding
CCNI2	743.431	0.493245	0.138673	3.55689	0.000375269	0.00649475	protein_coding
LCN2	26046.8	1.07478	0.302244	3.55601	0.000376523	0.00651316	protein_coding
F10	477.405	-0.975012	0.274246	-3.55524	0.000377632	0.00652905	protein_coding
BVES	105.208	-0.729815	0.2053	-3.55488	0.000378152	0.00653474	protein_coding
FCER1G	845.681	-0.713723	0.200786	-3.55465	0.000378486	0.00653722	protein_coding
AIF1	466.162	-0.618484	0.174038	-3.55372	0.000379818	0.00655363	protein_coding
CCDC3	762.764	-0.512623	0.14427	-3.55323	0.000380531	0.00656099	protein_coding
GNG2	427.036	-0.493076	0.138771	-3.55316	0.000380628	0.00656099	protein_coding
ANGPTL7	6.05276	-1.31168	0.369215	-3.55262	0.000381415	0.00657126	protein_coding
PDGFRL	121.733	-0.93745	0.263951	-3.55161	0.000382889	0.00659312	protein_coding
ROPN1	1.86443	1.70899	0.481215	3.5514	0.000383188	0.00659312	protein_coding
TFAP2C	254.793	-0.962128	0.270919	-3.55135	0.000383261	0.00659312	protein_coding
SMTNL2	126.118	-1.03177	0.290567	-3.55088	0.00038394	0.0066015	protein_coding
NNT	3250.51	0.352552	0.0992984	3.55043	0.000384608	0.00660967	protein_coding
SORBS1	3405.26	-0.614728	0.173186	-3.54952	0.000385935	0.00662915	protein_coding
VPS26B	3150.14	0.206993	0.0583431	3.54786	0.000388369	0.00666762	protein_coding
AJ011932.1	1.86189	-0.96024	0.27068	-3.54751	0.000388892	0.00667325	lncRNA
DUSP22	1524.83	-0.316133	0.0891386	-3.54654	0.00039033	0.00669457	protein_coding
C3AR1	384.156	-0.786095	0.221669	-3.54625	0.000390751	0.0066951	protein_coding
TMEM256-PLSCR3	28.875	-0.452408	0.12757	-3.54637	0.000390584	0.0066951	protein_coding
CORO6	33.6539	-0.723492	0.204085	-3.54505	0.000392539	0.00672237	protein_coding
ST3GAL6-AS1	4.43095	-0.857426	0.241894	-3.54463	0.000393162	0.00672968	lncRNA
CSDC2	111.481	-0.973067	0.274541	-3.54434	0.00039359	0.00673142	protein_coding
PRPSAP1	2068.98	0.228887	0.0645789	3.5443	0.000393656	0.00673142	protein_coding
LGALS9	6136.78	0.429582	0.121225	3.54366	0.000394616	0.00674447	protein_coding
CCDC36	10.8764	-0.625829	0.176632	-3.54311	0.000395432	0.00675506	protein_coding
ARHGAP30	662.584	-0.644021	0.181904	-3.54044	0.000399462	0.0068171	protein_coding
ADAMTS5	309.827	-0.570079	0.161097	-3.53874	0.000402037	0.00685598	protein_coding
C11orf96	831.325	-0.65872	0.186149	-3.53868	0.00040214	0.00685598	protein_coding
CCDC28B	258.984	-0.45842	0.129566	-3.53811	0.000403002	0.00686726	protein_coding
FMO1	40.7698	-0.842327	0.238132	-3.53724	0.000404339	0.00688321	protein_coding
SLC6A16	13.8869	-0.661094	0.186908	-3.537	0.000404707	0.00688604	protein_coding
GPC6	508.154	-0.750003	0.212109	-3.53593	0.000406344	0.00689678	protein_coding
MEIS2	217.164	-0.788897	0.223106	-3.53597	0.000406285	0.00689678	protein_coding
ASS1	19146.7	0.560086	0.158415	3.53556	0.000406914	0.00689964	protein_coding
HOMER3	541.978	-0.586788	0.165966	-3.53558	0.000406881	0.00689964	protein_coding
PRKD1	232.973	-0.698271	0.197531	-3.535	0.00040778	0.00690957	protein_coding
SDK1	286.866	-0.768669	0.21745	-3.53492	0.000407903	0.00690957	protein_coding
PGM5-AS1	4.41313	-1.35759	0.384126	-3.53424	0.000408943	0.00692035	lncRNA
G3BP1	10808.8	0.209861	0.0594142	3.53216	0.000412174	0.00697157	protein_coding
MT-RNR2	319041	0.578991	0.163953	3.53144	0.000413302	0.0069872	Mt_rRNA
DZIP1L	73.5481	-0.58761	0.166423	-3.53082	0.000414266	0.00700006	protein_coding
CLDN2	7304.73	1.28434	0.363777	3.53055	0.00041469	0.00700091	protein_coding
ITM2A	300.577	-0.67654	0.191626	-3.53053	0.000414725	0.00700091	protein_coding
P3H4	1761.46	-0.442128	0.125325	-3.52785	0.000418942	0.00706513	protein_coding
CDR2L	804.675	-0.503767	0.142819	-3.52732	0.000419793	0.00707429	protein_coding
FSTL3	1029.4	-0.629202	0.17839	-3.52712	0.000420104	0.00707429	protein_coding
HOXD8	217.941	-0.731425	0.207368	-3.52718	0.00042001	0.00707429	protein_coding
RBPJ	3631.65	-0.226109	0.064128	-3.5259	0.000422053	0.00710363	protein_coding
PHF21A	1190.6	-0.24021	0.0681358	-3.52546	0.00042275	0.00711187	protein_coding
ARFIP2	3148.99	0.25873	0.0733988	3.525	0.000423491	0.00712083	protein_coding
COMP	1379.51	-1.22444	0.347474	-3.52384	0.000425346	0.00714853	protein_coding
GRK6	2918.18	0.265791	0.0754486	3.52281	0.000427005	0.00716938	protein_coding
SLC12A5	20.9857	-0.769604	0.218529	-3.52174	0.000428719	0.0071911	protein_coding
EPB41L2	10877.4	0.464057	0.131784	3.52134	0.000429373	0.00719592	protein_coding
GLRA4	16.8181	1.04177	0.295859	3.52118	0.000429635	0.00719592	protein_coding
GREB1	81.8606	-0.642921	0.182581	-3.5213	0.000429435	0.00719592	protein_coding
IK	5283.07	0.19807	0.0562566	3.52082	0.000430207	0.00720198	protein_coding
WNT9A	95.525	-0.670372	0.190469	-3.51958	0.000432228	0.00723228	protein_coding
ABHD6	752.36	0.338892	0.0963038	3.51899	0.000433191	0.00724486	protein_coding
PTPRN	80.5349	-0.957978	0.272532	-3.5151	0.000439591	0.00734116	protein_coding
EPHA5	3.92487	-1.09407	0.311286	-3.51467	0.000440308	0.00734954	protein_coding
ZDHHC17	920.881	-0.261695	0.0744682	-3.51418	0.000441108	0.00735931	protein_coding
B3GNT3	7913.43	0.371641	0.105772	3.51361	0.000442058	0.00736799	protein_coding
FSIP1	45.3324	0.944931	0.268925	3.51374	0.000441847	0.00736799	protein_coding
VWFP1	10.7602	-0.977416	0.278195	-3.51342	0.000442383	0.00736982	transcribed_unprocessed_pseudogene
LRRC25	218.576	-0.661954	0.188417	-3.51324	0.000442673	0.00737108	protein_coding
CSPG4P13	7.87679	-0.678726	0.193228	-3.51256	0.000443808	0.00738281	transcribed_unprocessed_pseudogene
HAPLN3	692.846	-0.681131	0.19393	-3.51225	0.000444332	0.00738661	protein_coding
PAPPA	185.905	-0.775298	0.220746	-3.51217	0.000444467	0.00738661	protein_coding
SHMT1	1886.57	0.418347	0.119126	3.5118	0.000445082	0.00739324	protein_coding
HRH2	22.336	-0.864653	0.246246	-3.51134	0.000445851	0.00740243	protein_coding
MB	123.319	1.12487	0.320421	3.51059	0.000447116	0.00741556	protein_coding
PWWP2A	1098.89	0.205374	0.0585032	3.51048	0.000447291	0.00741556	protein_coding
SIGLEC9	80.4021	-0.734793	0.209323	-3.51033	0.000447554	0.00741634	protein_coding
GIMAP1	139.985	-0.521839	0.148689	-3.5096	0.000448778	0.00742585	protein_coding
KIF5A	93.3535	-0.91306	0.26015	-3.50975	0.000448527	0.00742585	protein_coding
TNFSF18	22.6812	-0.92276	0.262937	-3.50943	0.00044906	0.00742693	protein_coding
IPO7	12116.1	0.27216	0.0775632	3.50888	0.00045	0.00743889	protein_coding
KCNC1	4.84139	-0.762138	0.21722	-3.50861	0.000450461	0.007441	protein_coding
RPL17P50	28.4391	-0.479192	0.136578	-3.50855	0.000450562	0.007441	processed_pseudogene
SEC14L5	22.7019	-0.782274	0.222991	-3.5081	0.000451321	0.00744995	protein_coding
SCUBE3	335.327	-1.01462	0.289272	-3.50751	0.000452323	0.00746289	protein_coding
GPX8	819.845	-0.572965	0.163406	-3.50638	0.000454244	0.00749098	protein_coding
BICD1	621.329	-0.429938	0.122672	-3.50478	0.000456989	0.00752539	protein_coding
GLIS1	26.361	-0.732125	0.208887	-3.50489	0.000456794	0.00752539	protein_coding
UBXN10-AS1	16.3979	-0.847908	0.241916	-3.50497	0.000456665	0.00752539	lncRNA
HAS1	22.3636	-1.1366	0.324352	-3.50421	0.000457968	0.0075379	protein_coding
NOS2	2143.14	1.01894	0.290795	3.50399	0.000458337	0.00754034	protein_coding
POU6F1	210.03	-0.393703	0.112364	-3.50383	0.000458615	0.00754131	protein_coding
WFDC2	2392.43	1.14189	0.325927	3.50351	0.000459176	0.0075433	protein_coding
AKAP17BP	0.739434	-1.25147	0.357374	-3.50186	0.000462019	0.0075791	unprocessed_pseudogene
FAM107A	138.714	-0.717014	0.204823	-3.50065	0.000464125	0.00761001	protein_coding
LIFR	152.507	-0.693318	0.198066	-3.50044	0.000464488	0.00761232	protein_coding
GPNMB	4002.43	-0.900232	0.257243	-3.49955	0.000466052	0.00762701	protein_coding
MRPL37	5089.47	0.279705	0.0799252	3.49958	0.000465993	0.00762701	protein_coding
SLC25A6	49353.7	0.450879	0.128832	3.49973	0.000465729	0.00762701	protein_coding
TBCEL	621.973	-0.359153	0.102639	-3.49918	0.000466697	0.00763392	protein_coding
LMAN2	9855.04	0.293488	0.0838939	3.49832	0.000468197	0.00764752	protein_coding
COL23A1	45.1143	-0.712929	0.203813	-3.49795	0.000468852	0.00765092	protein_coding
RAB7B	129.038	-0.633284	0.181044	-3.49796	0.000468823	0.00765092	protein_coding
COL16A1	2699.39	-0.635558	0.181702	-3.4978	0.000469109	0.00765147	protein_coding
PDGFC	756.321	-0.687595	0.196627	-3.49696	0.000470599	0.00767213	protein_coding
NR2F2-AS1	14.2502	-0.655908	0.187579	-3.4967	0.000471047	0.00767579	lncRNA
RASGRP2	130.373	-0.547419	0.156587	-3.49593	0.000472404	0.00768329	protein_coding
CNOT8	3441.67	0.250346	0.0716201	3.49548	0.000473219	0.00769289	protein_coding
LCP2	845.125	-0.633864	0.181403	-3.49423	0.00047544	0.00772167	protein_coding
ANXA5	9016.19	-0.363477	0.10406	-3.49297	0.00047768	0.00774871	protein_coding
LY6H	19.5708	-0.978464	0.280172	-3.49238	0.000478745	0.00774966	protein_coding
OSMR-AS1	1.89679	-0.87146	0.24953	-3.49241	0.000478686	0.00774966	lncRNA
KRT80	2278	-0.659384	0.188917	-3.49034	0.000482415	0.00780538	protein_coding
ATP1B1	23214.7	0.457333	0.131102	3.48839	0.000485944	0.00785136	protein_coding
SPI1	641.121	-0.641172	0.183817	-3.4881	0.000486469	0.00785615	protein_coding
GAPDHP33	1.17715	-1.14175	0.327423	-3.48708	0.000488321	0.00787908	processed_pseudogene
ILDR1	879.084	0.339886	0.0974703	3.48707	0.000488349	0.00787908	protein_coding
NECAB2	5.89068	-0.902183	0.258743	-3.48679	0.000488847	0.0078834	protein_coding
ALKBH7	2096.47	0.370041	0.106151	3.48598	0.00049033	0.00789989	protein_coding
SLC40A1	10460.7	0.566125	0.162398	3.48602	0.000490261	0.00789989	protein_coding
ARHGAP39	1248.93	-0.399975	0.114764	-3.4852	0.000491767	0.00791932	protein_coding
KRT8P50	0.579637	-1.27097	0.364722	-3.48477	0.000492552	0.00792452	processed_pseudogene
PSTPIP1	156.035	-0.549595	0.157756	-3.48384	0.000494282	0.00794862	protein_coding
TNFSF13B	267.814	-0.708287	0.203319	-3.48362	0.00049468	0.00795129	protein_coding
DTX4	4422.23	0.252674	0.0725347	3.48349	0.000494921	0.00795144	protein_coding
CD86	289.038	-0.706947	0.202967	-3.48307	0.000495701	0.00796025	protein_coding
TEAD3	2441.77	-0.243469	0.0699256	-3.48182	0.000498014	0.00799364	protein_coding
PGM5P4	2.50881	-1.25105	0.359341	-3.48151	0.000498596	0.00799924	unprocessed_pseudogene
RBP5	132.856	-0.543575	0.156185	-3.48032	0.00050082	0.00803116	protein_coding
MCEMP1	45.505	-1.03472	0.297357	-3.47972	0.000501946	0.00804545	protein_coding
COX7B	6730.15	0.401798	0.115474	3.47956	0.000502232	0.00804628	protein_coding
MYPN	14.5846	0.992902	0.285452	3.47835	0.000504509	0.00807773	protein_coding
TDRD10	11.1412	-0.580365	0.166864	-3.47807	0.000505035	0.00807773	protein_coding
ZNF835	13.8373	-0.746133	0.214527	-3.47804	0.00050509	0.00807773	protein_coding
IL34	284.3	-0.64491	0.185447	-3.47759	0.000505936	0.00808672	protein_coding
LY96	102.603	-0.698702	0.200979	-3.47649	0.000508017	0.00811619	protein_coding
MIR621	159.48	0.354682	0.102035	3.47606	0.000508833	0.00812545	miRNA
ARHGAP19-SLIT1	0.57986	-1.54753	0.44534	-3.47494	0.000510972	0.00815581	protein_coding
HSPA8P4	3.66237	-0.697249	0.200675	-3.47452	0.000511774	0.00816101	processed_pseudogene
IFT74	1072.42	0.315902	0.0909179	3.47459	0.000511642	0.00816101	protein_coding
S100A9	1301.5	-0.833896	0.240108	-3.47301	0.000514663	0.00820327	protein_coding
TMEM30B	3018.67	0.332738	0.0958136	3.47276	0.000515135	0.00820698	protein_coding
GORASP1	3056.1	0.16479	0.0474579	3.47235	0.000515927	0.00821578	protein_coding
MRC1	670.8	-0.882387	0.25414	-3.47205	0.000516496	0.00821768	protein_coding
IGFBP6	441.21	-0.755447	0.217666	-3.47068	0.000519151	0.00825178	protein_coding
RNU4-1	3.9278	1.28585	0.370505	3.47055	0.000519399	0.0082519	snRNA
CHL1-AS2	1.54929	-1.24282	0.358208	-3.46956	0.000521316	0.00827468	lncRNA
NOP9	2655.01	0.28067	0.0808929	3.46965	0.000521137	0.00827468	protein_coding
FN3K	1251.41	0.421374	0.121485	3.46854	0.000523301	0.00830235	protein_coding
PLCH2	249.559	-0.957433	0.276047	-3.46837	0.000523633	0.00830377	protein_coding
BMF	867.341	-0.429374	0.123818	-3.46777	0.000524787	0.00831771	protein_coding
TTBK2	378.121	-0.315553	0.0909986	-3.46767	0.000524997	0.00831771	protein_coding
CALU	9624.65	-0.329345	0.0949808	-3.46749	0.000525334	0.00831921	protein_coding
APH1B	478.288	-0.422544	0.121872	-3.4671	0.000526096	0.00832743	protein_coding
NXPE3	321.485	-0.433506	0.125058	-3.46645	0.000527389	0.00834404	protein_coding
THEMIS2	722.193	-0.520871	0.150282	-3.46596	0.000528337	0.00835519	protein_coding
CORIN	146.405	-0.916032	0.264333	-3.46545	0.000529337	0.00836714	protein_coding
CBFA2T3	261.089	0.994031	0.286878	3.46499	0.000530242	0.00837758	protein_coding
EGR2	360.138	-0.817654	0.23599	-3.46478	0.000530667	0.00838044	protein_coding
KERA	7.02774	-1.14042	0.329418	-3.46193	0.000536325	0.00845809	protein_coding
SLC38A11	155.181	-1.00198	0.289458	-3.46156	0.000537049	0.00846563	protein_coding
LRRC15	1026.22	-0.932605	0.269448	-3.46116	0.000537844	0.00846591	protein_coding
NUDT10	19.0098	-0.923306	0.26677	-3.46106	0.000538055	0.00846591	protein_coding
TMEM130	38.2572	-0.881892	0.254779	-3.4614	0.000537379	0.00846591	protein_coding
LINC00992	112.064	0.668588	0.193252	3.45966	0.000540849	0.00850597	lncRNA
LRRC38	2.39501	-0.947445	0.273928	-3.45873	0.000542723	0.00853153	protein_coding
SRP68	4733.86	0.211619	0.06119	3.45839	0.000543407	0.00853837	protein_coding
HRH3	0.746247	-1.21719	0.352079	-3.45715	0.00054593	0.00856623	protein_coding
MOB3B	1457.67	0.421423	0.121898	3.45719	0.000545839	0.00856623	protein_coding
GALNT16	57.4651	-0.83263	0.240865	-3.45684	0.000546558	0.00857216	protein_coding
SYNGAP1	828.897	-0.308216	0.0891881	-3.45579	0.000548677	0.00860146	protein_coding
C5orf52	47.8687	0.748893	0.216746	3.45516	0.000549967	0.00861381	protein_coding
MARS2	1175.21	0.302215	0.0874921	3.4542	0.000551928	0.00864057	protein_coding
SPRN	196.083	-0.429565	0.124365	-3.45407	0.000552196	0.00864082	protein_coding
TRIM21	1568.72	0.268638	0.0777795	3.45384	0.000552672	0.00864432	protein_coding
FPR2	63.4536	-1.10974	0.321334	-3.45355	0.000553257	0.00864954	protein_coding
ADCK5	1223.69	-0.489804	0.14184	-3.45321	0.000553949	0.0086564	protein_coding
ZNF300P1	17.9304	-0.743399	0.215402	-3.45121	0.000558078	0.00871695	transcribed_unprocessed_pseudogene
KCNQ5	11.1368	-1.00039	0.289881	-3.45103	0.000558442	0.00871866	protein_coding
HAND2-AS1	51.5217	-1.13021	0.32756	-3.45038	0.000559791	0.00873177	lncRNA
LILRA5	84.7892	-0.699515	0.202731	-3.45047	0.000559617	0.00873177	protein_coding
ANO10	2242.17	0.279973	0.0811737	3.44906	0.000562537	0.00876662	protein_coding
RERG	195.052	-0.769504	0.223146	-3.44843	0.000563846	0.00877905	protein_coding
SLC34A3	24.3583	-0.866016	0.251128	-3.44851	0.000563691	0.00877905	protein_coding
MEOX1	95.1445	-0.783288	0.227238	-3.44699	0.000566876	0.00881861	protein_coding
TSPAN2	573.786	-0.775813	0.225071	-3.44697	0.000566902	0.00881861	protein_coding
FXYD1	17.236	-0.739434	0.21455	-3.44644	0.000568015	0.00883192	protein_coding
HSPA9	18265.7	0.278239	0.0807536	3.44553	0.000569935	0.00885375	protein_coding
LRRC59	12053.2	0.296226	0.0859848	3.4451	0.000570858	0.00886408	protein_coding
LRFN5	15.7477	-0.878023	0.254949	-3.44392	0.00057335	0.00888667	protein_coding
LRRC17	108.054	-0.711817	0.206682	-3.44402	0.000573134	0.00888667	protein_coding
SNX7	1819.55	0.268681	0.0780136	3.44403	0.00057312	0.00888667	protein_coding
CAPRIN1	15032.9	0.236733	0.068742	3.44379	0.000573618	0.0088868	protein_coding
RPL36	30187.3	0.364979	0.105991	3.44351	0.00057422	0.0088881	protein_coding
AIRE	21.6561	-1.20649	0.350474	-3.44246	0.000576451	0.0089186	protein_coding
CCL2	673.205	-0.731773	0.212673	-3.44084	0.000579922	0.00894708	protein_coding
MAP7	5865.83	0.251482	0.0730857	3.44091	0.000579753	0.00894708	protein_coding
MAT2B	4273.67	0.263292	0.0765162	3.441	0.000579571	0.00894708	protein_coding
SLC25A5	29964.2	0.399712	0.116166	3.44086	0.000579874	0.00894708	protein_coding
RN7SL832P	16.5853	-0.629554	0.183002	-3.44014	0.000581414	0.00896303	lncRNA
UNC13B	3738.57	0.353656	0.102816	3.4397	0.000582359	0.00897356	protein_coding
ALDH1A3	672.274	-0.598325	0.173985	-3.43895	0.000583984	0.00898845	protein_coding
RGMB	1321.19	0.676468	0.196711	3.43889	0.000584112	0.00898845	protein_coding
AKR1B10	642.452	1.16573	0.339016	3.43856	0.000584815	0.0089912	protein_coding
SLC10A6	11.8631	-0.574674	0.167181	-3.43744	0.000587246	0.00902453	protein_coding
FMO2	65.8783	-1.28981	0.37535	-3.43628	0.000589756	0.00905904	protein_coding
BDH1	3432.65	0.388592	0.113091	3.43609	0.000590173	0.00906139	protein_coding
AMY2A	1.18716	2.36885	0.689488	3.43566	0.000591115	0.00907179	protein_coding
FAM78A	219.419	-0.535199	0.155853	-3.43399	0.000594768	0.00912376	protein_coding
MAP2K2	6909.22	0.235546	0.0685973	3.43375	0.000595283	0.00912759	protein_coding
ST6GALNAC5	152.396	-0.831449	0.24223	-3.43247	0.0005981	0.00916258	protein_coding
SYNPO2	2498.46	-0.968648	0.282201	-3.43248	0.000598083	0.00916258	protein_coding
CHRNE	18.8207	-0.709846	0.206855	-3.43161	0.000600008	0.0091877	protein_coding
TRAPPC3L	2.11708	-0.810677	0.236317	-3.43046	0.000602561	0.00922268	protein_coding
ADAMTSL4-AS1	12.4953	-0.639602	0.186486	-3.42977	0.000604098	0.00924208	lncRNA
AKR1C1	176.408	-0.744782	0.217214	-3.4288	0.000606253	0.00926421	protein_coding
ITGAX	734.517	-0.731682	0.213391	-3.42884	0.000606175	0.00926421	protein_coding
TMED10P2	1.16039	-1.33807	0.390275	-3.42855	0.000606825	0.00926725	processed_pseudogene
XKR5	5.39135	-0.73118	0.213274	-3.42835	0.000607255	0.0092697	protein_coding
LCMT1-AS1	4.83656	-0.56183	0.163896	-3.42797	0.000608112	0.0092704	lncRNA
LINC01050	6.72608	-1.12971	0.329539	-3.42816	0.000607677	0.0092704	lncRNA
RETN	7.13133	-1.11883	0.326379	-3.42801	0.00060803	0.0092704	protein_coding
AMZ1	17.4314	-0.684898	0.199811	-3.42773	0.000608647	0.00927443	protein_coding
ITIH5	946.294	-0.610568	0.178144	-3.42738	0.000609445	0.00928247	protein_coding
HAS2	487.675	-0.636572	0.185739	-3.42724	0.000609743	0.00928288	protein_coding
AP1S2	851.362	-0.407195	0.118845	-3.42626	0.000611953	0.00931239	protein_coding
CDK14	396.839	-0.743228	0.216958	-3.42568	0.000613258	0.00932365	protein_coding
FAM221A	489.5	0.582089	0.169925	3.42557	0.000613509	0.00932365	protein_coding
SPATA22	0.717021	-1.58849	0.463706	-3.42563	0.00061337	0.00932365	protein_coding
SETBP1	246.021	-0.605123	0.176661	-3.42532	0.000614067	0.00932799	protein_coding
CHRDL1	475.137	-1.22041	0.356349	-3.42477	0.000615309	0.00933743	protein_coding
VPS37D	80.4199	-0.693438	0.202478	-3.42476	0.000615335	0.00933743	protein_coding
ANKRA2	812.017	0.258365	0.0754763	3.42313	0.000619052	0.00938709	protein_coding
CYSRT1	72.4414	-0.753194	0.220051	-3.42281	0.000619763	0.0093917	protein_coding
LRRC8C	376.394	-0.453112	0.132399	-3.42233	0.000620873	0.00940222	protein_coding
CC2D2B	2.4746	-0.656776	0.191942	-3.42175	0.000622198	0.00940983	protein_coding
ENY2	2787.7	-0.292751	0.085553	-3.42186	0.000621934	0.00940983	protein_coding
FJX1	238.719	-0.510067	0.149058	-3.42194	0.000621758	0.00940983	protein_coding
A2M-AS1	22.5642	-0.535449	0.156522	-3.42091	0.000624122	0.00943059	lncRNA
NHP2	3414.17	0.309337	0.0904507	3.41995	0.000626326	0.00945973	protein_coding
FGF16	0.726054	-1.506	0.440427	-3.41942	0.000627555	0.00946994	protein_coding
SLC43A3	743.198	-0.704092	0.205906	-3.41947	0.000627422	0.00946994	protein_coding
RAB3IL1	426.357	-0.598114	0.174926	-3.41923	0.000627981	0.00947221	protein_coding
FHL1	1451.19	-0.756352	0.221214	-3.4191	0.000628293	0.00947275	protein_coding
KCNMB1	337.613	-0.883947	0.258653	-3.4175	0.000631996	0.00952439	protein_coding
ASPN	1431.26	-0.990955	0.290032	-3.41671	0.000633838	0.00953638	protein_coding
CA7	77.5101	1.05928	0.310033	3.41668	0.000633904	0.00953638	protein_coding
CYTH4	385.742	-0.647127	0.189389	-3.41693	0.000633322	0.00953638	protein_coding
PBX2	2323.12	-0.244312	0.0715057	-3.41668	0.000633903	0.00953638	protein_coding
DISC1FP1	2.8448	1.69414	0.496025	3.41543	0.000636819	0.00957294	lncRNA
SAMD4A	713.562	-0.487034	0.142613	-3.41508	0.000637628	0.00957979	protein_coding
NXPH4	118.883	-1.16806	0.342064	-3.41475	0.00063841	0.00958733	protein_coding
OBSL1	1279.57	-0.797413	0.233544	-3.41441	0.000639204	0.00959505	protein_coding
GLB1L	397.722	-0.388175	0.113729	-3.41314	0.000642178	0.00961865	protein_coding
NOX5	5.73146	-0.78793	0.230845	-3.41325	0.00064194	0.00961865	protein_coding
FCGBP	24032.7	1.40147	0.410696	3.41242	0.000643879	0.0096357	protein_coding
SELPLG	652.454	-0.61578	0.180451	-3.41245	0.000643817	0.0096357	protein_coding
ADAM20P1	7.03197	-0.652256	0.191175	-3.41182	0.000645308	0.00964606	transcribed_unprocessed_pseudogene
BACH2	77.0778	-0.73857	0.216484	-3.41166	0.000645697	0.00964606	protein_coding
HOXC13-AS	1.20544	-3.57161	1.04679	-3.41197	0.000644953	0.00964606	lncRNA
SMURF2	1592.78	-0.293647	0.0860687	-3.41177	0.000645417	0.00964606	protein_coding
MIR202HG	0.651111	-1.74627	0.511877	-3.4115	0.00064607	0.00964744	lncRNA
CHST14	759.497	-0.346499	0.101577	-3.41121	0.000646754	0.00965344	protein_coding
LOXHD1	8.48873	-0.749371	0.21969	-3.41104	0.000647155	0.00965523	protein_coding
RASGRP4	51.6172	-0.664882	0.194966	-3.41024	0.000649051	0.00967929	protein_coding
ZNF366	56.6789	-0.637184	0.186887	-3.40946	0.000650921	0.00969875	protein_coding
ACTN3	2.38959	-0.763896	0.22412	-3.40842	0.000653413	0.00972743	protein_coding
CRMP1	285.047	-0.521279	0.152956	-3.40803	0.000654334	0.00973268	protein_coding
RBPMS2	133.447	-0.83931	0.246267	-3.40813	0.000654091	0.00973268	protein_coding
AHCYL2	3873.78	0.565013	0.165903	3.40568	0.000659988	0.00980741	protein_coding
CHI3L2	50.6297	-0.906826	0.266276	-3.40559	0.000660216	0.00980741	protein_coding
DHH	11.0994	-0.742335	0.218024	-3.40483	0.000662042	0.00983027	protein_coding
AKT3	679.944	-0.620449	0.182257	-3.40426	0.000663432	0.00984623	protein_coding
LINC01197	21.0739	-0.663654	0.19496	-3.40406	0.000663926	0.00984623	lncRNA
MYOM1	105.662	-0.715432	0.210172	-3.40404	0.000663978	0.00984623	protein_coding
ZFPM2-AS1	17.8149	-0.910493	0.26752	-3.40346	0.000665373	0.00986266	lncRNA
CLEC18A	6.64473	0.87454	0.256994	3.40296	0.000666591	0.00987217	protein_coding
LAMA5	5424.28	-0.622408	0.182901	-3.40298	0.000666555	0.00987217	protein_coding
DYNLRB2	5.23856	-0.89789	0.263883	-3.4026	0.00066747	0.00988085	protein_coding
AK5	39.6331	-0.944216	0.27754	-3.40209	0.000668736	0.00989111	protein_coding
PRSS56	44.9637	1.96668	0.578206	3.40135	0.000670533	0.00990487	protein_coding
SFRP5	24.3206	-1.51798	0.446309	-3.40117	0.000670971	0.00990708	protein_coding
ABHD1	30.8201	-0.63253	0.1861	-3.39887	0.000676657	0.00997814	protein_coding
ANGPT2	469.564	-0.492528	0.144905	-3.39896	0.000676423	0.00997814	protein_coding
LY86	102.979	-0.676354	0.198982	-3.39907	0.000676143	0.00997814	protein_coding
FZD2	152.973	-0.526366	0.154933	-3.39738	0.00068035	0.0100156	protein_coding
GIMAP6	448.047	-0.563208	0.16579	-3.39712	0.000680986	0.0100204	protein_coding
TUBB2B	129.771	-0.92269	0.271637	-3.39677	0.000681852	0.0100246	protein_coding
TMEM213	4.27717	1.27727	0.376048	3.39655	0.000682404	0.0100284	protein_coding
DCBLD2	1348.09	-0.454652	0.133872	-3.39616	0.000683383	0.0100374	protein_coding
UCN2	28.8349	-0.878169	0.258584	-3.39607	0.000683606	0.0100374	protein_coding
DEFA6	714.911	1.67816	0.494228	3.39551	0.000685006	0.0100536	protein_coding
NR3C2	976.441	0.657044	0.19351	3.3954	0.00068529	0.0100536	protein_coding
HOMER2	56.1646	-0.734646	0.216398	-3.39488	0.000686589	0.010064	protein_coding
IGF2BP1	332.952	-1.67376	0.493011	-3.39498	0.000686335	0.010064	protein_coding
GK-IT1	2.56797	-0.999232	0.294524	-3.3927	0.000692068	0.0101356	lncRNA
ACTBP1	8.98027	0.84578	0.249321	3.39233	0.000693016	0.0101409	processed_pseudogene
MROH9	0.732593	-1.99819	0.589029	-3.39234	0.000692988	0.0101409	protein_coding
VPS39	2995.04	-0.188578	0.0555944	-3.39203	0.000693776	0.0101433	protein_coding
NFKB2	2425.52	-0.324396	0.0956647	-3.39097	0.000696464	0.010174	protein_coding
THBS1	14251.5	-0.583671	0.172152	-3.39043	0.000697825	0.0101895	protein_coding
TTC7B	491.745	-0.494575	0.145901	-3.38979	0.000699452	0.0102089	protein_coding
PCGF2	1684.21	-0.372626	0.109941	-3.38934	0.000700612	0.0102147	protein_coding
SLC28A2	448.443	1.47593	0.435448	3.38945	0.000700322	0.0102147	protein_coding
TENM3	227.427	-1.00189	0.295606	-3.38929	0.000700744	0.0102147	protein_coding
CADM1	371.876	-0.638412	0.18842	-3.38824	0.000703421	0.0102494	protein_coding
PERM1	87.79	-0.650929	0.192123	-3.38808	0.000703843	0.010251	protein_coding
CTSB	41892	-0.398006	0.117503	-3.38721	0.000706084	0.0102707	protein_coding
KCNA7	1.43634	-1.16249	0.343313	-3.38609	0.000708958	0.0103002	protein_coding
UBR5	5884.39	-0.310534	0.0917124	-3.38595	0.000709314	0.0103002	protein_coding
CDH13	856.764	-0.470371	0.138985	-3.38434	0.000713498	0.0103391	protein_coding
PLN	400.369	-0.929803	0.274766	-3.38398	0.000714432	0.0103482	protein_coding
UMPS	2407.46	0.209393	0.0618813	3.38378	0.000714951	0.0103514	protein_coding
MAN1C1	382.466	-0.595911	0.176118	-3.38359	0.000715459	0.0103519	protein_coding
PIK3R6	64.5406	-0.625057	0.184735	-3.38354	0.00071559	0.0103519	protein_coding
SPOCD1	139.503	-0.656132	0.193928	-3.38337	0.000716015	0.0103537	protein_coding
CCDC157	78.4473	-0.352899	0.104312	-3.38312	0.000716664	0.0103541	protein_coding
FPR1	227.398	-0.890559	0.263244	-3.38301	0.00071695	0.0103541	protein_coding
HLA-DOA	529.594	-0.778421	0.230083	-3.38321	0.000716433	0.0103541	protein_coding
ZNF251	1070.71	-0.401611	0.118722	-3.38279	0.000717528	0.0103581	protein_coding
ZBTB8B	3.34536	-0.952747	0.281735	-3.38172	0.000720338	0.0103943	protein_coding
PRKAR2A	4962.55	0.269088	0.0795747	3.38158	0.000720697	0.0103951	protein_coding
[truncated: 33,699 more rows]
