# Supplementary material for: Spontaneous metastasis xenograft models link CD44 isoform 4 to angiogenesis, hypoxia, EMT and mitochondria‐related pathways in colorectal cancer
Source: Mol Oncol. 2023 Nov 3;18(1):62–90. doi: 10.1002/1878-0261.13535 (PMC10766209; doi:10.1002/1878-0261.13535)
Supplement: Supplementary file 9 — Table S4. Differentially expressed genes between CD44 isoform 4 high vs. low patients. [file MOL2-18-62-s008.xlsx]

## Sheet: Table S4
Gene	baseMean	log2FoldChange	lfcSE	stat	pvalue	padj	Type
WNT7B	97.4969	3.96358	0.365182	10.8537	1.91445e-27	6.95099e-23	protein_coding
ABLIM3	401.47	2.20083	0.211828	10.3897	2.76175e-25	5.01368e-21	protein_coding
UNC5A	49.4285	3.45688	0.349135	9.90128	4.10996e-23	4.97415e-19	protein_coding
HULC	649.195	-7.19889	0.734324	-9.80342	1.08838e-22	9.87925e-19	lncRNA
C1orf162	220.179	1.56878	0.160464	9.77653	1.41992e-22	1.03109e-18	protein_coding
FCGR2A	1022.46	1.70753	0.179501	9.51268	1.85811e-21	1.12441e-17	protein_coding
COLEC12	387.623	2.43093	0.256176	9.48932	2.32541e-21	1.20615e-17	protein_coding
ZBED2	57.861	2.9242	0.311901	9.37542	6.89008e-21	3.12706e-17	protein_coding
CAV1	2160.42	1.62013	0.174573	9.28057	1.68578e-20	6.80081e-17	protein_coding
SNCG	98.5725	1.99789	0.21555	9.26879	1.88269e-20	6.80901e-17	protein_coding
COL22A1	154.942	2.55756	0.27949	9.1508	5.65139e-20	1.58348e-16	protein_coding
TNNT3	5.78267	3.37175	0.368479	9.15045	5.66961e-20	1.58348e-16	protein_coding
IGFBP6	441.21	1.87455	0.206043	9.09785	9.21347e-20	2.23015e-16	protein_coding
KCNQ5	18.7221	3.10859	0.341469	9.10357	8.74099e-20	2.23015e-16	protein_coding
FST	112.093	1.98904	0.219637	9.05604	1.35273e-19	3.06968e-16	protein_coding
DCBLD2	1734.99	1.72813	0.19137	9.03032	1.71168e-19	3.65574e-16	protein_coding
HCST	75.2823	1.65942	0.184169	9.01028	2.0553e-19	4.14576e-16	protein_coding
CD14	1926.71	1.51323	0.169505	8.92736	4.36309e-19	7.75909e-16	protein_coding
LYVE1	143.932	2.35737	0.264153	8.92424	4.48774e-19	7.75909e-16	protein_coding
PLEKHO1	1124.36	1.29189	0.144622	8.93291	4.14962e-19	7.75909e-16	protein_coding
TUBB4A	18.5746	2.49198	0.279644	8.91127	5.04535e-19	8.2373e-16	protein_coding
CAV2	975.666	1.64174	0.184847	8.88163	6.58864e-19	9.96751e-16	protein_coding
EPHB6	170.49	2.70335	0.305639	8.84491	9.15981e-19	1.3303e-15	protein_coding
VIM	14874	1.41574	0.160794	8.80466	1.31248e-18	1.83283e-15	protein_coding
CLEC2B	179.334	1.51656	0.172483	8.79251	1.46261e-18	1.96683e-15	protein_coding
PI16	80.1598	3.5234	0.401661	8.77206	1.75424e-18	2.27475e-15	protein_coding
XIRP1	46.3057	2.53408	0.289946	8.73982	2.33477e-18	2.92313e-15	protein_coding
PMP22	2286.56	1.39337	0.159673	8.72635	2.63024e-18	3.18329e-15	protein_coding
SERPINF1	2855.77	1.56937	0.180418	8.69851	3.36268e-18	3.93846e-15	protein_coding
FMO1	40.7698	1.98261	0.228658	8.67064	4.29702e-18	4.87551e-15	protein_coding
FCGR2B	146.635	2.11097	0.24518	8.60987	7.31405e-18	8.04723e-15	protein_coding
C1orf54	220.582	0.9539	0.11118	8.5798	9.50379e-18	1.01489e-14	protein_coding
ARL4C	2074.97	1.79502	0.209647	8.56207	1.10862e-17	1.12175e-14	protein_coding
C1QA	2560.33	1.66991	0.195274	8.55163	1.21358e-17	1.16621e-14	protein_coding
DCLK1	99.9993	2.07776	0.242985	8.55097	1.22056e-17	1.16621e-14	protein_coding
NTSR1	180.906	3.49983	0.409611	8.54429	1.29327e-17	1.204e-14	protein_coding
SLC11A1	408.43	1.884	0.220838	8.53115	1.44901e-17	1.31527e-14	protein_coding
VSIG4	422.935	2.10146	0.246688	8.5187	1.61349e-17	1.42884e-14	protein_coding
GPIHBP1	25.991	2.1602	0.25373	8.51378	1.68353e-17	1.45537e-14	protein_coding
ITPRIP	1377.08	1.08509	0.127747	8.49408	1.99506e-17	1.68457e-14	protein_coding
FRMD6	817.14	1.81784	0.214218	8.48593	2.14e-17	1.72665e-14	protein_coding
LCN1	3.76116	2.84508	0.335259	8.48621	2.13494e-17	1.72665e-14	protein_coding
EMP3	851.275	1.40269	0.166448	8.42719	3.54051e-17	2.79454e-14	protein_coding
AIF1	466.162	1.42181	0.169226	8.4018	4.39681e-17	3.39659e-14	protein_coding
GYPC	366.171	1.37553	0.164092	8.3827	5.17274e-17	3.91275e-14	protein_coding
SLC2A3	1515.28	1.76451	0.210687	8.37502	5.52138e-17	4.09123e-14	protein_coding
FMNL1	714.235	1.24334	0.148796	8.35602	6.48706e-17	4.71064e-14	protein_coding
ITGA5	3882.08	1.4376	0.172136	8.35153	6.73871e-17	4.79743e-14	protein_coding
HTRA1	3394.14	1.56426	0.18788	8.32585	8.37289e-17	5.84621e-14	protein_coding
CD300LG	8.23576	3.68909	0.444153	8.30591	9.90605e-17	6.78621e-14	protein_coding
AMZ1	19.9897	1.83648	0.221284	8.29919	1.04825e-16	7.04814e-14	protein_coding
FAM20A	175.248	1.68576	0.203736	8.27424	1.2928e-16	8.26204e-14	protein_coding
NNMT	1740.72	1.59768	0.1931	8.27385	1.29706e-16	8.26204e-14	protein_coding
RPSAP52	16.955	1.80447	0.21805	8.2755	1.27915e-16	8.26204e-14	transcribed_processed_pseudogene
MYH16	26.3382	1.93574	0.234285	8.26234	1.42839e-16	8.94172e-14	transcribed_unitary_pseudogene
ANXA2R	52.4151	1.30351	0.157864	8.25717	1.49162e-16	9.1793e-14	protein_coding
C5AR1	511.872	1.57301	0.190554	8.25495	1.51972e-16	9.19633e-14	protein_coding
MAFB	737.008	1.75043	0.212439	8.2397	1.72648e-16	1.02763e-13	protein_coding
ITGB2	2454.03	1.75796	0.213718	8.22559	1.94235e-16	1.13747e-13	protein_coding
SLAMF8	482.706	1.70149	0.207256	8.20961	2.21915e-16	1.27893e-13	protein_coding
MRC1	670.8	2.05065	0.24994	8.20455	2.31447e-16	1.31303e-13	protein_coding
NLRC4	66.4114	1.07621	0.131314	8.19566	2.49213e-16	1.39206e-13	protein_coding
ELOVL4	39.8491	1.61371	0.197152	8.18513	2.72001e-16	1.41341e-13	protein_coding
GGT5	1214.44	1.55559	0.189906	8.19137	2.58279e-16	1.41341e-13	protein_coding
ITGAM	406.623	1.943	0.237307	8.18771	2.66246e-16	1.41341e-13	protein_coding
PLIN1	150.165	3.21432	0.392713	8.18491	2.72499e-16	1.41341e-13	protein_coding
PPP1R18	2329.2	1.11499	0.136223	8.18504	2.7222e-16	1.41341e-13	protein_coding
SCARF1	333.502	1.17027	0.143292	8.16703	3.16076e-16	1.61635e-13	protein_coding
LILRB3	76.7733	1.52299	0.186581	8.16264	3.27768e-16	1.63022e-13	protein_coding
TGFB3	621.087	2.0037	0.245454	8.16323	3.26193e-16	1.63022e-13	protein_coding
LGALS1	7188.23	1.47145	0.180329	8.15984	3.3548e-16	1.64603e-13	protein_coding
CSF1	1103.86	1.15917	0.142151	8.15447	3.50717e-16	1.69784e-13	protein_coding
VMO1	65.8498	1.50845	0.185246	8.14295	3.85775e-16	1.84299e-13	protein_coding
LAPTM5	4696.8	1.48903	0.183166	8.1294	4.31421e-16	2.03429e-13	protein_coding
MAPK11	189.483	1.22776	0.151169	8.12178	4.59385e-16	2.13838e-13	protein_coding
A4GALT	504.893	1.55983	0.192212	8.11516	4.85154e-16	2.204e-13	protein_coding
NRP1	2030.41	1.40195	0.172759	8.11504	4.85623e-16	2.204e-13	protein_coding
SLC15A3	893.853	1.28846	0.158841	8.11159	4.99607e-16	2.23948e-13	protein_coding
LYL1	128.38	1.16803	0.144032	8.10952	5.08206e-16	2.25024e-13	protein_coding
CLEC5A	140.286	1.99053	0.245979	8.09226	5.85666e-16	2.56197e-13	protein_coding
STK32B	40.4435	1.45533	0.17993	8.08834	6.04842e-16	2.61436e-13	protein_coding
ANGPTL4	406.223	1.90278	0.235685	8.07342	6.8357e-16	2.91989e-13	protein_coding
SERPINE1	2976.02	2.17759	0.269824	8.07039	7.00753e-16	2.95848e-13	protein_coding
FCGR1A	88.1917	1.85393	0.230584	8.04015	8.97253e-16	3.74454e-13	protein_coding
SNAI2	364.539	1.4747	0.183463	8.03814	9.1214e-16	3.7634e-13	protein_coding
GGTA1P	106.482	1.64213	0.204364	8.03529	9.33554e-16	3.76616e-13	transcribed_unitary_pseudogene
PDGFRL	121.733	2.10028	0.261339	8.03659	9.23719e-16	3.76616e-13	protein_coding
AK5	39.6331	2.19872	0.273824	8.02967	9.77346e-16	3.87251e-13	protein_coding
GADD45B	1166.18	1.20442	0.150005	8.02918	9.81247e-16	3.87251e-13	protein_coding
COL6A2	20170.7	1.5462	0.192742	8.02213	1.0393e-15	4.05751e-13	protein_coding
STAC	29.2348	2.25448	0.281452	8.01016	1.14562e-15	4.42502e-13	protein_coding
FBLN7	59.594	1.36045	0.170176	7.99437	1.30234e-15	4.97742e-13	protein_coding
ITGAX	734.517	1.683	0.211073	7.97354	1.54192e-15	5.80788e-13	protein_coding
MRAS	434.812	1.44153	0.180807	7.97277	1.55163e-15	5.80788e-13	protein_coding
BASP1	771.697	1.47699	0.185351	7.96862	1.60459e-15	5.94483e-13	protein_coding
IGFBP3	7321.99	1.5574	0.195497	7.96637	1.63408e-15	5.99294e-13	protein_coding
S1PR2	298.982	0.892327	0.112117	7.95892	1.73542e-15	6.30095e-13	protein_coding
BCAT1	578.804	1.68989	0.212583	7.9493	1.87572e-15	6.74294e-13	protein_coding
EBF3	47.4751	1.65386	0.208199	7.94367	1.96289e-15	6.93509e-13	protein_coding
HLX	332.962	1.1155	0.140431	7.94338	1.96738e-15	6.93509e-13	protein_coding
SPI1	641.121	1.44437	0.181946	7.93847	2.04685e-15	7.14587e-13	protein_coding
CCDC80	2679.14	2.02047	0.25483	7.92871	2.21426e-15	7.6567e-13	protein_coding
CD37	366.613	1.52276	0.192476	7.91146	2.54386e-15	8.57539e-13	protein_coding
CFH	1173.73	1.54574	0.195388	7.91112	2.55079e-15	8.57539e-13	protein_coding
PILRA	192.139	1.59261	0.201309	7.91129	2.54745e-15	8.57539e-13	protein_coding
ZNF365	30.6587	2.43724	0.308486	7.90064	2.77477e-15	9.24278e-13	protein_coding
LOX	1141.86	1.59517	0.202463	7.8788	3.30544e-15	1.09104e-12	protein_coding
LY96	102.603	1.56638	0.198887	7.87571	3.38808e-15	1.10824e-12	protein_coding
MMP14	16616.8	1.32384	0.168393	7.86159	3.79299e-15	1.2296e-12	protein_coding
TUBB6	1335.3	1.20141	0.152924	7.85626	3.95763e-15	1.27162e-12	protein_coding
AXL	1394.85	1.45546	0.185325	7.85357	4.04375e-15	1.2879e-12	protein_coding
PDLIM7	2470.77	1.14727	0.146183	7.84817	4.22158e-15	1.33284e-12	protein_coding
PTAFR	575.125	1.6191	0.206534	7.83937	4.52803e-15	1.41727e-12	protein_coding
CCDC102B	120.039	1.23683	0.157906	7.83271	4.77454e-15	1.48166e-12	protein_coding
WAS	290.927	1.26589	0.162085	7.81	5.71858e-15	1.75958e-12	protein_coding
M1AP	7.00999	1.29782	0.166297	7.80426	5.98507e-15	1.8261e-12	protein_coding
SRPX	221.103	1.5682	0.201053	7.79996	6.19282e-15	1.87374e-12	protein_coding
CD163	1088.16	2.08305	0.267466	7.78809	6.80306e-15	2.04137e-12	protein_coding
EHD2	2438.21	1.34157	0.172285	7.78693	6.86563e-15	2.04326e-12	protein_coding
CPXM1	766.075	1.45049	0.186334	7.78433	7.00817e-15	2.06872e-12	protein_coding
CD274	202.611	1.87657	0.241276	7.77769	7.38634e-15	2.16277e-12	protein_coding
GAS1	387.257	2.52852	0.325627	7.76507	8.16005e-15	2.3702e-12	protein_coding
AC112721.1	3.03388	2.39686	0.30916	7.75279	8.98955e-15	2.59042e-12	lncRNA
CDK5R2	20.4937	2.52545	0.32613	7.74369	9.65709e-15	2.76086e-12	protein_coding
CCDC88A	468.056	1.32786	0.171719	7.73275	1.05252e-14	2.98553e-12	protein_coding
APLP1	64.4324	1.52884	0.197901	7.72527	1.11617e-14	3.14156e-12	protein_coding
LAIR1	568.63	1.53657	0.198998	7.72153	1.14942e-14	3.18574e-12	protein_coding
PDCD1LG2	81.079	1.77381	0.229852	7.71719	1.18919e-14	3.27101e-12	protein_coding
PLAU	3642.4	1.53734	0.199328	7.7126	1.23279e-14	3.36543e-12	protein_coding
MFAP5	473.708	2.31994	0.300836	7.71163	1.24224e-14	3.36592e-12	protein_coding
CDK14	396.839	1.66856	0.216861	7.69411	1.42485e-14	3.83211e-12	protein_coding
CHST11	728.912	1.55384	0.202025	7.69133	1.4561e-14	3.88737e-12	protein_coding
FOLR2	208.04	1.88915	0.245912	7.68222	1.56357e-14	4.1438e-12	protein_coding
ALOX5AP	502.618	1.41182	0.183852	7.67915	1.60151e-14	4.15339e-12	protein_coding
AVPR1A	66.0866	1.86126	0.242434	7.67738	1.62374e-14	4.1812e-12	protein_coding
LOXL3	288.718	0.828451	0.107979	7.67236	1.68866e-14	4.25779e-12	protein_coding
PTHLH	94.9559	1.92153	0.250449	7.67235	1.68867e-14	4.25779e-12	protein_coding
GFPT2	364.133	1.97504	0.257538	7.66892	1.73455e-14	4.3433e-12	protein_coding
MS4A4A	276.358	1.77115	0.231174	7.66158	1.83664e-14	4.50573e-12	protein_coding
MAP7D1	3005.85	0.643737	0.0840366	7.66019	1.85658e-14	4.52406e-12	protein_coding
LINC01140	14.0036	1.56813	0.204822	7.65607	1.91714e-14	4.60977e-12	lncRNA
MOB3A	1617.36	0.495357	0.0646955	7.65674	1.90719e-14	4.60977e-12	protein_coding
FCGR3A	1415.97	1.98879	0.259849	7.65363	1.95386e-14	4.66716e-12	protein_coding
PSTPIP1	156.035	1.20515	0.15761	7.64644	2.06626e-14	4.90338e-12	protein_coding
PIP4K2A	1180.77	0.691485	0.090542	7.63718	2.2203e-14	5.23472e-12	protein_coding
CLIP4	188.57	1.61997	0.212154	7.63582	2.24383e-14	5.25606e-12	protein_coding
ARSI	119.528	1.87819	0.246145	7.63045	2.33937e-14	5.41521e-12	protein_coding
CLEC4G	8.65496	2.79625	0.366465	7.63033	2.3416e-14	5.41521e-12	protein_coding
TIMP2	11565.4	1.56208	0.204872	7.62465	2.44691e-14	5.62295e-12	protein_coding
CLEC11A	506.921	1.298	0.170396	7.61759	2.58453e-14	5.90183e-12	protein_coding
ELK3	1779.76	0.884328	0.116122	7.6155	2.62671e-14	5.96066e-12	protein_coding
LSP1	1425.28	1.31515	0.172783	7.61157	2.70792e-14	6.10678e-12	protein_coding
ERMN	33.7956	1.98679	0.261461	7.59882	2.98843e-14	6.65668e-12	protein_coding
ADAP2	301.662	1.08598	0.142972	7.59572	3.06083e-14	6.69474e-12	protein_coding
BCL2A1	189.681	1.75612	0.231182	7.59625	3.04833e-14	6.69474e-12	protein_coding
LY86	102.979	1.50773	0.198462	7.59705	3.02948e-14	6.69474e-12	protein_coding
MMP19	419.932	1.42849	0.18822	7.58947	3.21205e-14	6.98341e-12	protein_coding
TYROBP	1031.27	1.47157	0.193966	7.58676	3.28001e-14	7.08872e-12	protein_coding
SLC17A7	14.2837	1.6957	0.223708	7.57998	3.45619e-14	7.4253e-12	protein_coding
WDR86	47.9615	1.08675	0.143427	7.57698	3.53687e-14	7.55392e-12	protein_coding
C1QB	3073.89	1.59258	0.210212	7.57605	3.56234e-14	7.56383e-12	protein_coding
SERPING1	5390.39	1.5324	0.202305	7.57471	3.59924e-14	7.59774e-12	protein_coding
TYMP	1937.38	1.34824	0.178088	7.57066	3.71335e-14	7.79332e-12	protein_coding
CD86	289.038	1.54162	0.203732	7.56686	3.82348e-14	7.97833e-12	protein_coding
RNF144A-AS1	27.5525	1.65112	0.218288	7.56395	3.91016e-14	8.06648e-12	lncRNA
ECSCR	80.5001	1.30486	0.172534	7.56289	3.94221e-14	8.08666e-12	protein_coding
VAMP5	542.065	1.12888	0.149338	7.55919	4.05596e-14	8.27325e-12	protein_coding
SEMA6B	419.655	1.14583	0.151626	7.55691	4.1277e-14	8.37254e-12	protein_coding
LMCD1	933.302	1.07273	0.14207	7.5507	4.32934e-14	8.73277e-12	protein_coding
HAVCR2	349.211	1.5598	0.206846	7.54088	4.66813e-14	9.31266e-12	protein_coding
HLA-DPB1	4082.26	1.46819	0.194781	7.53766	4.78495e-14	9.49356e-12	protein_coding
CALB2	180.029	2.85475	0.378834	7.53561	4.86068e-14	9.54934e-12	protein_coding
NUAK1	696.91	1.2398	0.164528	7.53547	4.86567e-14	9.54934e-12	protein_coding
LILRB4	513.131	1.83952	0.244229	7.53194	4.99937e-14	9.75899e-12	protein_coding
ABCA9	45.6203	1.96121	0.26078	7.52053	5.45527e-14	1.05871e-11	protein_coding
GMFG	389.28	1.17765	0.156604	7.5199	5.48194e-14	1.05871e-11	protein_coding
SOX17	72.6323	1.29656	0.172543	7.5144	5.71736e-14	1.09834e-11	protein_coding
CYP1B1	364.891	2.48905	0.331319	7.51255	5.79875e-14	1.10486e-11	protein_coding
GALNT15	142.063	1.92881	0.256756	7.51224	5.81219e-14	1.10486e-11	protein_coding
COL6A1	15684	1.44903	0.193062	7.50553	6.11817e-14	1.15697e-11	protein_coding
KMO	41.0896	1.25988	0.167941	7.50194	6.28823e-14	1.18297e-11	protein_coding
IFFO1	310.548	1.0654	0.142142	7.4953	6.61466e-14	1.23796e-11	protein_coding
CD36	414.86	1.97545	0.263719	7.49075	6.84829e-14	1.27512e-11	protein_coding
CLDN11	86.7599	1.92198	0.256619	7.48962	6.90719e-14	1.27952e-11	protein_coding
GIMAP4	552.965	1.21524	0.162331	7.48619	7.09041e-14	1.30679e-11	protein_coding
TSHZ3	317.615	1.34985	0.180507	7.47813	7.53903e-14	1.37551e-11	protein_coding
CRIP2	1542.3	1.21751	0.162871	7.47528	7.70374e-14	1.39158e-11	protein_coding
EVI2A	172.215	1.55268	0.207746	7.47395	7.78229e-14	1.39881e-11	protein_coding
RAB34	670.591	1.29614	0.173448	7.4728	7.85078e-14	1.40417e-11	protein_coding
CSGALNACT2	965.254	0.901349	0.120731	7.46574	8.28307e-14	1.45991e-11	protein_coding
P2RX7	136.312	1.57662	0.21122	7.46438	8.36955e-14	1.46803e-11	protein_coding
MITF	348.805	1.54473	0.207131	7.45771	8.80417e-14	1.53684e-11	protein_coding
TLR6	74.5095	1.38388	0.185605	7.45608	8.91377e-14	1.54852e-11	protein_coding
CD300A	318.717	1.43938	0.193418	7.4418	9.93242e-14	1.71727e-11	protein_coding
CMTM3	1032.09	1.26283	0.169729	7.44026	1.00486e-13	1.72912e-11	protein_coding
COL5A1	16201.8	1.52913	0.205588	7.43784	1.02345e-13	1.7528e-11	protein_coding
CD109	740.557	2.02969	0.272921	7.43692	1.0306e-13	1.75676e-11	protein_coding
GPR84	58.4473	1.66736	0.224432	7.42924	1.09223e-13	1.85312e-11	protein_coding
FGF1	80.0624	1.69777	0.22859	7.42715	1.10959e-13	1.86514e-11	protein_coding
SLC1A3	205.836	2.06242	0.277674	7.4275	1.10669e-13	1.86514e-11	protein_coding
ADAM12	1328.7	2.10447	0.283438	7.42481	1.12944e-13	1.88976e-11	protein_coding
HK3	216.149	1.78822	0.240942	7.4218	1.15536e-13	1.92426e-11	protein_coding
BCL6	803.99	0.961467	0.129592	7.41918	1.17846e-13	1.95376e-11	protein_coding
CTSL	2752.79	1.24165	0.167373	7.41845	1.18501e-13	1.95569e-11	protein_coding
GRASP	215.148	1.02433	0.138119	7.41628	1.20456e-13	1.97005e-11	protein_coding
KIR3DX1	2.04672	2.41308	0.325376	7.4163	1.20441e-13	1.97005e-11	transcribed_unprocessed_pseudogene
SRGN	1939.62	1.46531	0.197629	7.41442	1.22156e-13	1.9889e-11	protein_coding
NFAM1	319.374	1.13583	0.153494	7.39987	1.36323e-13	2.19983e-11	protein_coding
NLRP3	116.043	1.39881	0.18914	7.39566	1.40707e-13	2.26053e-11	protein_coding
ARHGAP20	43.8408	1.67286	0.226301	7.39219	1.44427e-13	2.31007e-11	protein_coding
SPOCD1	139.503	1.44445	0.195482	7.38916	1.47761e-13	2.35302e-11	protein_coding
SFRP1	197.075	2.75308	0.372778	7.3853	1.52105e-13	2.41162e-11	protein_coding
ALPL	246.222	1.45709	0.197654	7.37195	1.68152e-13	2.64297e-11	protein_coding
NRROS	155.688	1.093	0.148348	7.36785	1.73399e-13	2.71369e-11	protein_coding
CD33	68.7603	1.45155	0.197109	7.36419	1.78228e-13	2.76637e-11	protein_coding
NCF1C	40.3792	1.51002	0.205051	7.36414	1.78289e-13	2.76637e-11	unprocessed_pseudogene
OLFML2B	1584.77	1.52851	0.20761	7.36238	1.80666e-13	2.79133e-11	protein_coding
CFL2	586.968	1.14957	0.156164	7.36133	1.82091e-13	2.80143e-11	protein_coding
STARD8	192.318	1.07087	0.145544	7.35772	1.87084e-13	2.8661e-11	protein_coding
CYTH4	385.742	1.40813	0.191435	7.35566	1.89988e-13	2.89836e-11	protein_coding
HCK	586.541	1.39645	0.189864	7.35498	1.9095e-13	2.90085e-11	protein_coding
SIRPB2	83.3977	1.60847	0.218767	7.35246	1.94586e-13	2.94376e-11	protein_coding
GNAI2	9098.43	0.746881	0.101653	7.34733	2.02198e-13	3.04622e-11	protein_coding
JAM3	753.002	1.04448	0.142233	7.34344	2.08171e-13	3.12325e-11	protein_coding
LINC01094	58.6748	1.67108	0.227614	7.34176	2.10798e-13	3.14965e-11	lncRNA
SLC2A6	253.141	1.27061	0.173105	7.3401	2.1344e-13	3.17605e-11	protein_coding
FAM78A	219.419	1.15524	0.157416	7.33874	2.15617e-13	3.19536e-11	protein_coding
DSE	710.373	1.31356	0.179231	7.32887	2.32098e-13	3.42562e-11	protein_coding
CD72	113.597	1.07992	0.147405	7.32623	2.36724e-13	3.47241e-11	protein_coding
DPYD	386.469	1.52504	0.208169	7.32597	2.37181e-13	3.47241e-11	protein_coding
LILRA6	54.7504	1.64712	0.224937	7.32259	2.43238e-13	3.54677e-11	protein_coding
DOK2	240.864	1.36674	0.186881	7.31343	2.60401e-13	3.75461e-11	protein_coding
SPHK1	565.74	1.60864	0.21993	7.31431	2.58712e-13	3.75461e-11	protein_coding
ZNF667-AS1	77.2989	1.24919	0.17081	7.31333	2.60593e-13	3.75461e-11	lncRNA
SPRED3	69.207	1.32085	0.180713	7.30912	2.68898e-13	3.84375e-11	protein_coding
ENOX1	73.746	1.25209	0.171497	7.30095	2.85734e-13	4.05252e-11	protein_coding
ICAM1	1856.98	1.28157	0.175529	7.3012	2.85215e-13	4.05252e-11	protein_coding
DEFA6	1111.53	-4.18959	0.574381	-7.2941	3.00662e-13	4.23545e-11	protein_coding
IL18BP	560.745	0.970096	0.133	7.29396	3.00966e-13	4.23545e-11	protein_coding
SIGLEC9	80.4021	1.54082	0.211361	7.29	3.09959e-13	4.34517e-11	protein_coding
KCNK2	13.9256	2.49456	0.342492	7.28356	3.25119e-13	4.54017e-11	protein_coding
AC133644.2	24.5278	1.25518	0.172401	7.28057	3.32419e-13	4.59048e-11	lncRNA
GIMAP1	139.985	1.0957	0.150486	7.2811	3.31116e-13	4.59048e-11	protein_coding
TMEM45A	305.063	1.49417	0.205228	7.28053	3.32515e-13	4.59048e-11	protein_coding
C1QTNF6	1008.32	1.04522	0.143594	7.27898	3.36348e-13	4.60835e-11	protein_coding
FZD1	1027.12	1.04798	0.14397	7.27916	3.35915e-13	4.60835e-11	protein_coding
GBP5	543.166	1.92383	0.264324	7.27829	3.38077e-13	4.61462e-11	protein_coding
IL4I1	351.158	1.53996	0.211766	7.272	3.54202e-13	4.81662e-11	protein_coding
CYP46A1	9.79697	1.35983	0.187034	7.2705	3.58146e-13	4.85208e-11	protein_coding
MAP3K12	265.974	0.873181	0.120125	7.26895	3.6229e-13	4.88997e-11	protein_coding
KCNE4	292.045	1.50531	0.207345	7.25993	3.87301e-13	5.2082e-11	protein_coding
TSPAN4	756.427	1.10375	0.152213	7.25139	4.12526e-13	5.52693e-11	protein_coding
ENTPD1	2190.22	0.782349	0.10792	7.24938	4.18696e-13	5.5685e-11	protein_coding
RAB31	2985.37	1.55571	0.214594	7.24955	4.18143e-13	5.5685e-11	protein_coding
COX7A1	198.817	1.33879	0.18485	7.24257	4.40261e-13	5.78734e-11	protein_coding
GPR68	335.609	1.40767	0.194371	7.24218	4.41526e-13	5.78734e-11	protein_coding
OSCAR	152.89	1.42584	0.196864	7.24279	4.3956e-13	5.78734e-11	protein_coding
CUBN	34.4962	1.03486	0.142941	7.23972	4.496e-13	5.87197e-11	protein_coding
COL6A3	29368.8	1.60438	0.221771	7.23438	4.67651e-13	6.08583e-11	protein_coding
COL5A2	11491.2	1.58972	0.219787	7.23299	4.72467e-13	6.12654e-11	protein_coding
BCL6B	375.961	1.07714	0.148964	7.23085	4.79967e-13	6.17965e-11	protein_coding
GPX3	1499.47	1.73945	0.240547	7.23122	4.78681e-13	6.17965e-11	protein_coding
FCER1G	845.681	1.47997	0.204697	7.23006	4.82779e-13	6.1939e-11	protein_coding
PCOLCE	2348.61	1.36502	0.188922	7.22531	4.99974e-13	6.39192e-11	protein_coding
MYO1G	306.123	1.24623	0.172546	7.22257	5.10142e-13	6.49903e-11	protein_coding
MS4A7	434.616	1.57683	0.218428	7.21898	5.238e-13	6.64969e-11	protein_coding
HCLS1	962.295	1.24555	0.172682	7.21295	5.47538e-13	6.92683e-11	protein_coding
EVL	857.779	1.12313	0.1559	7.20413	5.84161e-13	7.36449e-11	protein_coding
COPZ2	275.847	1.28796	0.178885	7.19991	6.0252e-13	7.56966e-11	protein_coding
CPT1C	99.1303	1.22446	0.170131	7.19714	6.14893e-13	7.69846e-11	protein_coding
IL1R1	1544.03	1.22891	0.170814	7.19442	6.27284e-13	7.8266e-11	protein_coding
VCAN	6679.38	1.59621	0.221952	7.19167	6.40016e-13	7.95811e-11	protein_coding
PRRX1	1177.59	1.86024	0.258723	7.19009	6.47482e-13	8.02347e-11	protein_coding
GNGT2	40.6512	1.13833	0.158382	7.18724	6.61131e-13	8.13706e-11	protein_coding
VEGFC	174.024	1.31582	0.183165	7.1838	6.78003e-13	8.28853e-11	protein_coding
GNB4	580.222	1.19958	0.167082	7.17958	6.99271e-13	8.51984e-11	protein_coding
BGN	16112.7	1.65171	0.230129	7.17736	7.10725e-13	8.63044e-11	protein_coding
ATP8B3	38.9034	1.49624	0.208506	7.17601	7.17745e-13	8.68663e-11	protein_coding
PLXNC1	642.355	1.41641	0.197446	7.17366	7.30176e-13	8.80771e-11	protein_coding
PLEKHO2	1184.39	0.955423	0.133244	7.17049	7.47302e-13	8.98445e-11	protein_coding
ABCA6	57.1481	1.76466	0.246156	7.16889	7.5611e-13	9.03359e-11	protein_coding
POSTN	12046.9	2.06448	0.287979	7.16884	7.56365e-13	9.03359e-11	protein_coding
CD53	1004.41	1.46389	0.204281	7.16603	7.7205e-13	9.1604e-11	protein_coding
EFEMP2	1408.07	1.19197	0.166347	7.16558	7.74552e-13	9.1604e-11	protein_coding
SPARC	51910.9	1.41734	0.197813	7.16506	7.77526e-13	9.16572e-11	protein_coding
FBXL7	281.795	1.20708	0.168613	7.15888	8.13389e-13	9.55745e-11	protein_coding
RNF175	12.9654	1.42645	0.19927	7.15839	8.16327e-13	9.56104e-11	protein_coding
GZMH	70.8992	1.88006	0.262724	7.15603	8.30481e-13	9.69553e-11	protein_coding
NPR1	181.914	1.16573	0.16292	7.15525	8.35207e-13	9.71945e-11	protein_coding
STX11	88.3242	1.42232	0.198806	7.15429	8.41096e-13	9.75672e-11	protein_coding
SLC2A5	194.665	1.50373	0.210253	7.15198	8.55321e-13	9.85972e-11	protein_coding
TDRD9	15.4851	1.87648	0.262373	7.15197	8.55407e-13	9.85972e-11	protein_coding
GPR85	24.7908	1.31431	0.183903	7.14673	8.88667e-13	1.01785e-10	protein_coding
MRC2	3263.1	1.42041	0.198749	7.14675	8.88572e-13	1.01785e-10	protein_coding
KCNK13	33.1296	1.44439	0.20214	7.14549	8.96772e-13	1.0239e-10	protein_coding
PLEKHG4B	15.8989	1.96956	0.275676	7.14445	9.03568e-13	1.02842e-10	protein_coding
PRG4	47.1538	2.19253	0.307064	7.1403	9.31256e-13	1.05663e-10	protein_coding
PCED1B-AS1	109.284	1.2704	0.177949	7.13913	9.39214e-13	1.06234e-10	lncRNA
MAP1LC3C	4.09257	1.78911	0.250661	7.13758	9.49857e-13	1.07104e-10	protein_coding
PRAM1	70.1493	1.346	0.188655	7.13471	9.69945e-13	1.0903e-10	protein_coding
P3H1	1355.36	0.755476	0.105899	7.13394	9.75343e-13	1.09299e-10	protein_coding
COL1A1	151971	1.76073	0.247023	7.12782	1.01971e-12	1.12877e-10	protein_coding
IL21R	123.406	1.52132	0.213404	7.12883	1.01229e-12	1.12877e-10	protein_coding
PXDN	3900.79	1.29967	0.182328	7.12818	1.01706e-12	1.12877e-10	protein_coding
MEIS3	295.638	1.30023	0.182445	7.1267	1.02802e-12	1.13451e-10	protein_coding
NOX4	163.222	1.8071	0.253633	7.12489	1.04166e-12	1.14608e-10	protein_coding
LCP2	845.125	1.31969	0.185293	7.12221	1.06209e-12	1.16151e-10	protein_coding
STAT2	3084.72	0.694552	0.0975627	7.11904	1.08684e-12	1.18501e-10	protein_coding
CLEC4E	71.732	1.97119	0.277149	7.11237	1.14065e-12	1.23449e-10	protein_coding
ROBO3	131.529	1.29826	0.18254	7.11216	1.14242e-12	1.23449e-10	protein_coding
MYO5A	547.726	1.26452	0.177846	7.11022	1.15862e-12	1.24828e-10	protein_coding
APOBEC3G	297.681	1.30798	0.183999	7.10861	1.17214e-12	1.25619e-10	protein_coding
LRRC25	218.576	1.36753	0.192379	7.10853	1.17288e-12	1.25619e-10	protein_coding
PLAC9	81.6675	1.29691	0.182523	7.10544	1.19939e-12	1.2808e-10	protein_coding
ABCC9	184.717	1.50881	0.212535	7.0991	1.25573e-12	1.33489e-10	protein_coding
ECM2	254.419	1.67478	0.235921	7.09892	1.25739e-12	1.33489e-10	protein_coding
CERCAM	1767.53	1.47163	0.207354	7.0972	1.27314e-12	1.34767e-10	protein_coding
BNC2	265.103	1.62779	0.229506	7.09259	1.31624e-12	1.38522e-10	protein_coding
FCGR1B	13.4907	1.71279	0.241484	7.09274	1.31484e-12	1.38522e-10	protein_coding
CTIF	1091.92	0.774869	0.109261	7.09189	1.32294e-12	1.38825e-10	protein_coding
SLA	487.604	1.36598	0.192646	7.09063	1.33504e-12	1.3969e-10	protein_coding
ADORA3	103.241	1.54998	0.218724	7.08645	1.37593e-12	1.43556e-10	protein_coding
MAF	977.222	1.27789	0.180353	7.08548	1.38566e-12	1.43744e-10	protein_coding
RGS2	879.779	1.37013	0.193364	7.08576	1.38283e-12	1.43744e-10	protein_coding
PCDHGA12	47.7224	1.40639	0.1985	7.08508	1.38963e-12	1.43745e-10	protein_coding
FGR	314.628	1.45208	0.20496	7.08467	1.39372e-12	1.43759e-10	protein_coding
ZNF667	30.3126	1.29228	0.18244	7.08332	1.40743e-12	1.44762e-10	protein_coding
ARHGAP25	286.281	1.11733	0.157761	7.08244	1.4164e-12	1.44864e-10	protein_coding
IQCA1	30.1761	1.49494	0.211075	7.08254	1.41541e-12	1.44864e-10	protein_coding
KCNJ8	199.468	1.24998	0.176516	7.08141	1.42698e-12	1.45536e-10	protein_coding
MGP	3453.22	1.8843	0.266215	7.07812	1.46124e-12	1.48613e-10	protein_coding
MEOX2	74.447	2.38392	0.336847	7.07717	1.47129e-12	1.49217e-10	protein_coding
PINLYP	29.6299	1.04486	0.147663	7.07598	1.484e-12	1.50087e-10	protein_coding
CSF1R	1399.11	1.49226	0.210932	7.07459	1.49894e-12	1.51176e-10	protein_coding
CNTNAP3	15.8488	2.20079	0.31172	7.06015	1.66318e-12	1.64991e-10	protein_coding
KIF17	32.3908	1.15578	0.163691	7.06078	1.65569e-12	1.64991e-10	protein_coding
SLIT3	701.967	1.54837	0.219308	7.06028	1.6617e-12	1.64991e-10	protein_coding
C1R	7400.85	1.27386	0.180786	7.04626	1.8379e-12	1.81646e-10	protein_coding
ZNF683	45.3258	2.33982	0.332077	7.04602	1.84107e-12	1.81646e-10	protein_coding
CCDC8	193.185	1.4914	0.211766	7.04266	1.88607e-12	1.85079e-10	protein_coding
JAKMIP1	28.6173	1.46352	0.207797	7.04303	1.881e-12	1.85079e-10	protein_coding
COL3A1	104143	1.66868	0.23697	7.0417	1.89903e-12	1.85849e-10	protein_coding
PLEK	724.146	1.68602	0.239509	7.03949	1.9294e-12	1.88314e-10	protein_coding
PALMD	214.035	1.30956	0.186222	7.03226	2.03212e-12	1.97278e-10	protein_coding
COL1A2	99596	1.66926	0.237514	7.02803	2.09467e-12	2.02808e-10	protein_coding
IL10	22.6001	1.94119	0.276227	7.02751	2.10248e-12	2.03023e-10	protein_coding
MS4A14	33.4094	1.5271	0.217456	7.02257	2.17824e-12	2.09781e-10	protein_coding
CNTN1	83.9996	2.4268	0.345954	7.01478	2.30303e-12	2.21213e-10	protein_coding
CCL4	247.436	1.54452	0.220296	7.0111	2.36458e-12	2.26526e-10	protein_coding
PKD1L2	8.63987	1.96563	0.28046	7.0086	2.40709e-12	2.29991e-10	polymorphic_pseudogene
TNFAIP8L2	101.144	1.19657	0.170774	7.00676	2.43895e-12	2.32424e-10	protein_coding
BOK-AS1	45.2659	-5.98422	0.854224	-7.00545	2.46191e-12	2.33998e-10	lncRNA
FEZ1	222.335	1.12545	0.160691	7.00383	2.49053e-12	2.36099e-10	protein_coding
CALD1	11411.5	1.35271	0.193245	6.99996	2.56033e-12	2.42085e-10	protein_coding
MYO1F	672.108	1.05091	0.150206	6.99645	2.62529e-12	2.46453e-10	protein_coding
SERPINB2	42.6033	3.58126	0.511875	6.99636	2.6269e-12	2.46453e-10	protein_coding
LILRB1	196.641	1.47606	0.2111	6.99222	2.70568e-12	2.5319e-10	protein_coding
C1QC	3085.18	1.44045	0.206217	6.98512	2.84609e-12	2.64978e-10	protein_coding
SUSD2	273.817	1.57523	0.225512	6.98511	2.84625e-12	2.64978e-10	protein_coding
FZD4	717.343	0.871859	0.124833	6.98423	2.86432e-12	2.65979e-10	protein_coding
KCNJ15	88.7752	1.97382	0.282645	6.9834	2.88128e-12	2.66312e-10	protein_coding
POU2F2	217.256	1.19183	0.170668	6.98333	2.88257e-12	2.66312e-10	protein_coding
HCAR2	80.1891	2.61758	0.374913	6.98182	2.91372e-12	2.68506e-10	protein_coding
NXN	791.717	1.46246	0.209485	6.98123	2.9261e-12	2.68965e-10	protein_coding
ZFPM2	107.627	1.53283	0.219729	6.97601	3.03686e-12	2.7844e-10	protein_coding
FABP4	259.202	3.48768	0.500007	6.97526	3.05308e-12	2.79222e-10	protein_coding
P4HA3	159.648	1.59963	0.229383	6.97362	3.08892e-12	2.81084e-10	protein_coding
PKD2	922.161	0.969107	0.139037	6.97014	3.16632e-12	2.87407e-10	protein_coding
C7	424.949	2.31205	0.331743	6.96942	3.1825e-12	2.88155e-10	protein_coding
VASN	580.46	1.13368	0.162683	6.96862	3.20069e-12	2.89081e-10	protein_coding
FSTL3	1029.4	1.27784	0.183398	6.96761	3.22378e-12	2.90444e-10	protein_coding
MATN3	244.299	2.07992	0.298557	6.96658	3.24739e-12	2.91634e-10	protein_coding
RASGRP3	369.448	1.00827	0.144735	6.96633	3.25305e-12	2.91634e-10	protein_coding
CD248	2122.91	1.29227	0.185526	6.96542	3.27419e-12	2.92806e-10	protein_coding
RHOJ	335.24	1.0511	0.150915	6.96487	3.28711e-12	2.93239e-10	protein_coding
AEBP1	13799	1.74034	0.24999	6.96162	3.36371e-12	2.99337e-10	protein_coding
ADAMTS1	1167.97	1.35469	0.19478	6.95496	3.5266e-12	3.12302e-10	protein_coding
GUCA1A	6.77613	2.19055	0.314987	6.95442	3.54006e-12	3.12731e-10	protein_coding
IGSF6	367.62	1.25964	0.181218	6.95095	3.62847e-12	3.19763e-10	protein_coding
BEND6	34.8415	1.71056	0.246114	6.95027	3.64595e-12	3.20526e-10	protein_coding
PTH1R	23.9965	1.60484	0.231074	6.94511	3.78162e-12	3.3165e-10	protein_coding
ATP8A2	29.5294	1.2321	0.177464	6.94281	3.84374e-12	3.36081e-10	protein_coding
NRP2	2081.21	1.34769	0.19412	6.94256	3.85066e-12	3.36081e-10	protein_coding
SOCS3	2732.11	1.31905	0.190026	6.94144	3.88114e-12	3.37929e-10	protein_coding
HMSD	10.3482	1.9294	0.278253	6.934	4.0911e-12	3.55358e-10	protein_coding
JAZF1	316.15	1.00821	0.145431	6.93255	4.13323e-12	3.57308e-10	protein_coding
CCL17	20.1001	1.91445	0.276379	6.9269	4.30151e-12	3.70972e-10	protein_coding
PIK3R5	214.385	1.35852	0.196328	6.91963	4.52813e-12	3.8959e-10	protein_coding
RFPL1S	5.25545	1.53645	0.222253	6.91306	4.74303e-12	4.07115e-10	lncRNA
LINC00565	5.58531	1.67867	0.242859	6.91213	4.77418e-12	4.07861e-10	lncRNA
LINC00973	6.93826	4.65754	0.673821	6.91214	4.77411e-12	4.07861e-10	lncRNA
BACH2	77.0778	1.53351	0.221989	6.90802	4.91474e-12	4.18884e-10	protein_coding
MSN	7913.77	1.03423	0.149732	6.9072	4.94299e-12	4.20305e-10	protein_coding
CMKLR1	372.241	1.45054	0.21003	6.90634	4.97321e-12	4.20903e-10	protein_coding
EMILIN2	927.838	0.831474	0.120392	6.90637	4.97199e-12	4.20903e-10	protein_coding
IGSF21	39.6448	1.50499	0.217956	6.90502	5.01978e-12	4.23856e-10	protein_coding
SPP1	7338.65	2.52375	0.365519	6.90459	5.03501e-12	4.24156e-10	protein_coding
FERMT2	1171.89	1.26988	0.183996	6.90168	5.13928e-12	4.31937e-10	protein_coding
TREM1	188.199	1.98754	0.288003	6.90111	5.15994e-12	4.32672e-10	protein_coding
SPSB4	16.4458	2.05193	0.297517	6.89685	5.31695e-12	4.4481e-10	protein_coding
EBF2	36.3468	2.0162	0.292402	6.89532	5.3744e-12	4.48583e-10	protein_coding
LAT2	376.431	1.07179	0.155451	6.89474	5.39652e-12	4.49397e-10	protein_coding
CCL5	737.018	1.54315	0.223935	6.89105	5.53802e-12	4.58283e-10	protein_coding
TLR2	341.623	1.17435	0.170418	6.89098	5.5411e-12	4.58283e-10	protein_coding
WNT7A	22.8999	3.50019	0.50793	6.89108	5.53699e-12	4.58283e-10	protein_coding
MILR1	73.7056	1.36273	0.197786	6.88993	5.58199e-12	4.60616e-10	protein_coding
EMILIN1	4510.68	1.28495	0.18651	6.88942	5.60205e-12	4.61223e-10	protein_coding
PDGFC	756.321	1.39444	0.202741	6.87794	6.07224e-12	4.98803e-10	protein_coding
ADARB1	624.486	0.869102	0.126379	6.87694	6.11501e-12	4.99237e-10	protein_coding
AMOTL1	865.832	1.37781	0.200355	6.87687	6.11804e-12	4.99237e-10	protein_coding
LINC01050	6.72608	2.24438	0.326368	6.87686	6.11878e-12	4.99237e-10	lncRNA
CTSB	41892	0.830401	0.120781	6.87527	6.18722e-12	5.0369e-10	protein_coding
FAM167B	191.378	0.979347	0.14256	6.8697	6.43377e-12	5.22589e-10	protein_coding
HVCN1	139.165	0.96964	0.141157	6.86921	6.45578e-12	5.23206e-10	protein_coding
LOXL4	106.469	1.4776	0.215197	6.86626	6.5907e-12	5.32951e-10	protein_coding
TSPYL5	187.606	1.25861	0.183499	6.85898	6.93547e-12	5.59585e-10	protein_coding
NCKAP1L	714.687	1.34196	0.195677	6.85805	6.98053e-12	5.61971e-10	protein_coding
MYH3	99.534	1.6739	0.244128	6.85666	7.04874e-12	5.66207e-10	protein_coding
FGFR1	1571.63	1.25632	0.183456	6.84807	7.48516e-12	5.97299e-10	protein_coding
AC112721.2	4.84666	2.24532	0.328413	6.83689	8.09317e-12	6.40189e-10	lncRNA
C3AR1	384.156	1.56729	0.229219	6.8375	8.05855e-12	6.40189e-10	protein_coding
RBMS3	177.448	1.16116	0.169818	6.83767	8.04896e-12	6.40189e-10	protein_coding
F13A1	655.75	1.96766	0.287896	6.83462	8.22248e-12	6.49004e-10	protein_coding
HLA-DQA1	2632.96	1.61656	0.23657	6.83331	8.29793e-12	6.53539e-10	protein_coding
IKBIP	549.554	0.81105	0.118701	6.83271	8.33243e-12	6.54835e-10	protein_coding
PECAM1	4131.23	1.01977	0.149258	6.83227	8.35785e-12	6.55414e-10	protein_coding
WIPF1	1716	1.03827	0.152035	6.82914	8.54239e-12	6.68442e-10	protein_coding
CRYGN	3.71296	2.14312	0.313916	6.82706	8.6674e-12	6.76766e-10	protein_coding
DOK5	62.2215	1.55214	0.227484	6.82307	8.91151e-12	6.94333e-10	protein_coding
TRPV2	537.858	1.15899	0.169895	6.82183	8.98895e-12	6.98867e-10	protein_coding
CEND1	13.3485	1.33318	0.195444	6.8213	9.0219e-12	6.9993e-10	protein_coding
GPNMB	4002.43	1.82132	0.267115	6.81848	9.20064e-12	7.1178e-10	protein_coding
TRBV30	6.89637	2.11525	0.310233	6.81828	9.21385e-12	7.1178e-10	TR_V_gene
TNFSF13B	267.814	1.43038	0.209815	6.81735	9.27368e-12	7.14881e-10	protein_coding
FLI1	379.817	1.09604	0.160788	6.81672	9.31395e-12	7.14949e-10	protein_coding
HAS1	30.138	2.53826	0.372342	6.81699	9.29654e-12	7.14949e-10	protein_coding
NKAPL	6.75325	1.44967	0.212746	6.81409	9.48628e-12	7.26641e-10	protein_coding
CHSY3	108.734	1.27474	0.187218	6.80883	9.83934e-12	7.52098e-10	protein_coding
ACSM5	9.85552	1.90689	0.280274	6.80364	1.02007e-11	7.76454e-10	protein_coding
HSPB2	23.3356	1.20761	0.1776	6.79959	1.04916e-11	7.9692e-10	protein_coding
ANK2	217.711	1.57247	0.231305	6.79825	1.05894e-11	8.02676e-10	protein_coding
MSR1	717.793	1.85395	0.272973	6.79168	1.10835e-11	8.38373e-10	protein_coding
TBXA2R	86.8919	0.927873	0.136662	6.78956	1.12477e-11	8.49027e-10	protein_coding
MAP1A	718.401	1.23641	0.182122	6.78891	1.12984e-11	8.5108e-10	protein_coding
ANXA1	3897.87	1.36053	0.200485	6.78619	1.15134e-11	8.65481e-10	protein_coding
STEAP4	235.044	1.58498	0.233726	6.78134	1.19064e-11	8.93174e-10	protein_coding
CD34	1566.86	0.914667	0.134974	6.77663	1.23011e-11	9.2088e-10	protein_coding
APBB1IP	239.249	1.39162	0.205451	6.7735	1.25704e-11	9.37182e-10	protein_coding
NLGN2	669.966	1.11781	0.16502	6.77379	1.25455e-11	9.37182e-10	protein_coding
RGS16	1015.99	1.21439	0.179332	6.77176	1.27228e-11	9.44659e-10	protein_coding
CD74	40855.1	1.20593	0.178124	6.77018	1.28622e-11	9.53062e-10	protein_coding
SLC9A9	130.19	1.27641	0.188591	6.76811	1.30475e-11	9.64822e-10	protein_coding
PABPC4L	28.2938	1.25037	0.184772	6.76709	1.31396e-11	9.6966e-10	protein_coding
QKI	1402.63	1.10974	0.164035	6.76527	1.33057e-11	9.79926e-10	protein_coding
CAMK2B	31.9496	2.54709	0.376517	6.76489	1.33413e-11	9.80556e-10	protein_coding
INHBA	2604.16	1.6155	0.238846	6.76378	1.34435e-11	9.86077e-10	protein_coding
PIK3R6	64.5406	1.28339	0.189771	6.76285	1.35303e-11	9.90441e-10	protein_coding
PEA15	6892.59	0.598703	0.0885482	6.76132	1.36741e-11	9.98951e-10	protein_coding
HHIPL1	155.942	1.25749	0.186012	6.76027	1.37737e-11	1.00421e-09	protein_coding
SLITRK4	21.1364	2.4523	0.362801	6.75935	1.38611e-11	1.00856e-09	protein_coding
GADL1	3.56042	2.39965	0.35508	6.75805	1.39861e-11	1.01562e-09	protein_coding
PDGFRB	5553.21	1.27474	0.188662	6.75675	1.41117e-11	1.02269e-09	protein_coding
HAPLN3	692.846	1.35579	0.200922	6.74786	1.50047e-11	1.08308e-09	protein_coding
FSTL1	9943.49	1.16148	0.172191	6.74531	1.52696e-11	1.10001e-09	protein_coding
ALPK2	77.9985	1.60337	0.237737	6.74429	1.53776e-11	1.1056e-09	protein_coding
CD300LF	109.026	1.41924	0.210453	6.74374	1.54362e-11	1.10762e-09	protein_coding
ADAMTS4	1050.95	1.32647	0.196738	6.74235	1.55846e-11	1.11387e-09	protein_coding
MAP1B	820.708	1.3573	0.201302	6.74262	1.55554e-11	1.11387e-09	protein_coding
OSMR	919.735	1.22995	0.182524	6.73857	1.59957e-11	1.141e-09	protein_coding
SPATA20P1	4.98876	2.45477	0.364323	6.73788	1.60715e-11	1.14209e-09	processed_pseudogene
THBD	697.522	0.976658	0.144951	6.73786	1.60738e-11	1.14209e-09	protein_coding
CTHRC1	1816.99	1.73511	0.257549	6.73701	1.61679e-11	1.14429e-09	protein_coding
ESR1	30.8867	1.48887	0.220995	6.73714	1.61532e-11	1.14429e-09	protein_coding
JAKMIP2	38.1146	1.61269	0.239418	6.73586	1.62958e-11	1.15111e-09	protein_coding
PRICKLE1	118.135	1.52288	0.226099	6.73547	1.63396e-11	1.15196e-09	protein_coding
ZNF467	94.6385	0.970464	0.144114	6.734	1.65059e-11	1.16142e-09	protein_coding
SGTB	312.94	0.727744	0.108081	6.73334	1.65814e-11	1.16223e-09	protein_coding
SLC12A4	1402.15	0.753198	0.112025	6.72351	1.77396e-11	1.24102e-09	protein_coding
LRRC8C	376.394	0.918431	0.136717	6.71776	1.84535e-11	1.28848e-09	protein_coding
ST3GAL6	100.588	1.164	0.173286	6.71722	1.85218e-11	1.29077e-09	protein_coding
CCL3	221.258	1.63832	0.243922	6.71657	1.86046e-11	1.29158e-09	protein_coding
LZTS1	324.003	1.21945	0.181552	6.71681	1.85741e-11	1.29158e-09	protein_coding
COL13A1	175.064	1.16009	0.172731	6.7162	1.86529e-11	1.29246e-09	protein_coding
HRH2	22.336	1.6917	0.251907	6.71557	1.87327e-11	1.29552e-09	protein_coding
GLI3	240.823	1.6237	0.241853	6.71359	1.89893e-11	1.31077e-09	protein_coding
DSEL	76.151	1.29769	0.193302	6.71328	1.90295e-11	1.31105e-09	protein_coding
TNFAIP2	1896.33	1.28301	0.191179	6.71101	1.9328e-11	1.3283e-09	protein_coding
ZEB2	1013.38	1.28938	0.192135	6.71082	1.9353e-11	1.3283e-09	protein_coding
OLR1	296.546	2.06798	0.308188	6.71014	1.94433e-11	1.33198e-09	protein_coding
ETS1	3351.97	1.05259	0.156956	6.70627	1.99657e-11	1.36519e-09	protein_coding
IGFL3	15.7307	3.3692	0.502465	6.70535	2.00926e-11	1.36615e-09	protein_coding
RAI14	1887.89	0.933253	0.139176	6.70554	2.00668e-11	1.36615e-09	protein_coding
TSC22D3	2451.44	1.13768	0.169658	6.70573	2.00397e-11	1.36615e-09	protein_coding
CXCL12	1150.9	1.27162	0.189684	6.7039	2.02927e-11	1.37697e-09	protein_coding
FCRL6	19.2818	1.84375	0.275037	6.70365	2.03277e-11	1.37697e-09	protein_coding
CLEC1A	62.1865	1.08671	0.16219	6.70026	2.0805e-11	1.40668e-09	protein_coding
LPAR4	8.48794	1.55181	0.231734	6.69653	2.13422e-11	1.44032e-09	protein_coding
CYBB	1516.61	1.47321	0.220067	6.69437	2.16598e-11	1.45904e-09	protein_coding
COL11A1	2927.9	2.19195	0.327475	6.69348	2.17923e-11	1.4638e-09	protein_coding
HECW2	326.177	1.12548	0.168149	6.69336	2.18111e-11	1.4638e-09	protein_coding
ATP8B2	711.756	1.2141	0.181452	6.69101	2.21641e-11	1.48475e-09	protein_coding
CEP170	639.47	0.976688	0.14598	6.69054	2.22345e-11	1.48672e-09	protein_coding
TRO	126.747	1.13017	0.169038	6.68588	2.29542e-11	1.53202e-09	protein_coding
AHNAK2	1830.99	1.78235	0.266596	6.68559	2.29994e-11	1.53222e-09	protein_coding
HSD11B1	126.09	1.7946	0.268451	6.68502	2.30896e-11	1.53261e-09	protein_coding
LILRB2	277.256	1.3844	0.207089	6.68506	2.30832e-11	1.53261e-09	protein_coding
FAM110B	88.1583	1.32367	0.198014	6.68472	2.31365e-11	1.53292e-09	protein_coding
GLT8D2	411.201	1.30038	0.194608	6.68204	2.35645e-11	1.55843e-09	protein_coding
MARCO	241.069	2.71095	0.405892	6.67898	2.40607e-11	1.58835e-09	protein_coding
ISLR	3531.74	1.56246	0.233969	6.67808	2.42101e-11	1.59527e-09	protein_coding
RASSF4	964.126	0.916757	0.137284	6.67781	2.42534e-11	1.59527e-09	protein_coding
CD4	1496.65	1.27742	0.191425	6.67318	2.5032e-11	1.64054e-09	protein_coding
PIK3CD	420.7	1.15699	0.173377	6.67325	2.50201e-11	1.64054e-09	protein_coding
GRIA3	13.3466	1.70639	0.255759	6.67185	2.52602e-11	1.65252e-09	protein_coding
BICC1	579.445	1.36221	0.204439	6.66315	2.6802e-11	1.75023e-09	protein_coding
HSPA12B	211.382	0.991754	0.14894	6.65874	2.76183e-11	1.79707e-09	protein_coding
CLIP3	533.922	1.15217	0.173096	6.65624	2.80915e-11	1.82459e-09	protein_coding
DNAJB5	260.702	1.19427	0.179538	6.6519	2.89333e-11	1.87591e-09	protein_coding
TGFB2	203.545	1.49054	0.224333	6.64434	3.04582e-11	1.96775e-09	protein_coding
HPCAL4	6.16745	2.02851	0.305384	6.64251	3.0839e-11	1.98882e-09	protein_coding
TMEM221	9.49235	1.28719	0.193878	6.63914	3.15515e-11	2.02398e-09	protein_coding
TNFSF8	42.3781	1.36507	0.205609	6.63916	3.15475e-11	2.02398e-09	protein_coding
FBN1	5546.3	1.53482	0.231277	6.63626	3.21736e-11	2.06025e-09	protein_coding
AKT3	679.944	1.25464	0.189119	6.63416	3.26347e-11	2.08609e-09	protein_coding
FAT3	26.6357	1.49336	0.225156	6.63253	3.29974e-11	2.10557e-09	protein_coding
UBTD1	414.896	0.916869	0.138275	6.63074	3.33998e-11	2.12751e-09	protein_coding
CLEC7A	225.739	1.43338	0.216291	6.62711	3.42313e-11	2.17174e-09	protein_coding
LOXL1	670.645	1.26377	0.190702	6.62693	3.42737e-11	2.17174e-09	protein_coding
SULF1	11467.6	1.67305	0.252453	6.62718	3.42166e-11	2.17174e-09	protein_coding
CNRIP1	207.13	1.09776	0.165677	6.6259	3.45137e-11	2.18314e-09	protein_coding
CHST1	144.2	1.34006	0.202301	6.6241	3.49371e-11	2.20294e-09	protein_coding
FCN1	119.657	1.81539	0.274061	6.62405	3.4948e-11	2.20294e-09	protein_coding
CDO1	27.1688	1.83882	0.277845	6.61815	3.63715e-11	2.2887e-09	protein_coding
ADAMTS2	2486.43	1.60492	0.242546	6.61699	3.66598e-11	2.30284e-09	protein_coding
LDLRAD2	63.6074	0.987224	0.149295	6.61258	3.77671e-11	2.36831e-09	protein_coding
ATP2B4	3140.58	1.03728	0.156921	6.61021	3.83776e-11	2.39831e-09	protein_coding
RBP7	53.8256	1.28316	0.194114	6.61033	3.83473e-11	2.39831e-09	protein_coding
FCGR2C	47.7519	1.58744	0.240161	6.60989	3.84617e-11	2.39943e-09	polymorphic_pseudogene
COL5A3	1187.89	1.31717	0.199341	6.6076	3.90587e-11	2.42418e-09	protein_coding
SPOCK2	1037.17	1.29929	0.196633	6.60769	3.90354e-11	2.42418e-09	protein_coding
GBP1P1	52.6893	1.64313	0.24873	6.60608	3.94626e-11	2.44507e-09	transcribed_unprocessed_pseudogene
CRTAM	21.318	1.79418	0.271718	6.60309	4.0267e-11	2.49066e-09	protein_coding
NTNG1	10.381	2.4476	0.370788	6.60108	4.08166e-11	2.51608e-09	protein_coding
SPTA1	2.62237	2.18618	0.331205	6.6007	4.09215e-11	2.51827e-09	protein_coding
YPEL4	24.5469	1.37693	0.208744	6.59627	4.21624e-11	2.59024e-09	protein_coding
LINC00702	72.4054	2.10308	0.318903	6.59474	4.25998e-11	2.61269e-09	lncRNA
PTGIR	91.8504	1.17207	0.177755	6.59374	4.28886e-11	2.62597e-09	protein_coding
DYSF	947.325	0.998974	0.151571	6.59082	4.37415e-11	2.67368e-09	protein_coding
ST3GAL6-AS1	4.43095	1.59834	0.242576	6.58903	4.42723e-11	2.70158e-09	lncRNA
AC016747.3	50.3744	1.20616	0.1831	6.58744	4.47473e-11	2.71233e-09	lncRNA
CAMK1G	19.2096	1.33948	0.203336	6.58749	4.4732e-11	2.71233e-09	protein_coding
NAT2	258.294	-1.62579	0.246786	-6.58785	4.4623e-11	2.71233e-09	protein_coding
OLFML1	289.194	1.22212	0.185519	6.58761	4.46977e-11	2.71233e-09	protein_coding
HLA-DOA	529.594	1.57698	0.239487	6.5848	4.55483e-11	2.75628e-09	protein_coding
MXRA8	2537.63	1.30098	0.197649	6.58225	4.63378e-11	2.79939e-09	protein_coding
KLHL4	32.454	1.49325	0.226899	6.58114	4.66867e-11	2.81578e-09	protein_coding
FAM171A2	44.3682	1.30445	0.198233	6.58041	4.69152e-11	2.82487e-09	protein_coding
RNASE2	21.2065	1.36617	0.207676	6.57835	4.75707e-11	2.8596e-09	protein_coding
C14orf132	298.492	1.41517	0.215197	6.57616	4.82762e-11	2.89721e-09	protein_coding
IL2RA	187.143	1.44444	0.219671	6.57546	4.85035e-11	2.90605e-09	protein_coding
MSC	312.733	1.14452	0.174151	6.57198	4.96514e-11	2.96992e-09	protein_coding
SCIMP	110.268	1.40581	0.213934	6.57125	4.98948e-11	2.97957e-09	protein_coding
NCF1	76.0495	1.43846	0.218949	6.56983	5.03732e-11	3.0032e-09	protein_coding
LTBP2	2964.45	1.36941	0.208464	6.56905	5.0636e-11	3.01392e-09	protein_coding
DZIP1L	73.5481	1.13385	0.172663	6.56686	5.13884e-11	3.0537e-09	protein_coding
RASL12	326.572	0.994497	0.151503	6.56422	5.23053e-11	3.10311e-09	protein_coding
MAGI2-AS3	239.459	1.25666	0.191503	6.56208	5.30638e-11	3.14297e-09	lncRNA
TREM2	254.302	1.81867	0.277174	6.56146	5.32832e-11	3.15082e-09	protein_coding
RAB8B	891.936	0.694502	0.105858	6.5607	5.35574e-11	3.16189e-09	protein_coding
PDLIM3	1212.14	1.48683	0.226699	6.55863	5.43059e-11	3.20087e-09	protein_coding
APOE	4254.51	1.85529	0.282894	6.55825	5.44424e-11	3.20372e-09	protein_coding
FNDC4	135.086	1.09171	0.166484	6.55745	5.47361e-11	3.21579e-09	protein_coding
C1QTNF3	270.327	1.37201	0.209425	6.55132	5.70304e-11	3.33977e-09	protein_coding
ENG	3814.53	0.906146	0.138374	6.54855	5.80976e-11	3.39503e-09	protein_coding
MAMLD1	120.295	1.29339	0.197513	6.54839	5.81609e-11	3.39503e-09	protein_coding
PCDH10	11.5432	2.5186	0.384675	6.54735	5.85682e-11	3.41332e-09	protein_coding
LIX1L	686.686	0.922971	0.14099	6.54636	5.8957e-11	3.42688e-09	protein_coding
VGLL3	332.826	1.64681	0.251565	6.54628	5.89897e-11	3.42688e-09	protein_coding
VSTM4	473.896	1.22665	0.187538	6.54082	6.11807e-11	3.54848e-09	protein_coding
NFATC1	267.904	1.2148	0.186109	6.52735	6.69448e-11	3.87044e-09	protein_coding
ZNF521	257.762	1.28771	0.197376	6.52417	6.83784e-11	3.94703e-09	protein_coding
CCL18	868.16	2.32032	0.355834	6.52079	6.99371e-11	4.0306e-09	protein_coding
CORO2B	69.4173	1.65683	0.254208	6.5176	7.14409e-11	4.11074e-09	protein_coding
ZNF438	394.28	0.532126	0.0816657	6.5159	7.22565e-11	4.15109e-09	protein_coding
LST1	228.833	1.1517	0.176886	6.51098	7.46645e-11	4.2759e-09	protein_coding
NEXN	604.196	1.47593	0.226675	6.5112	7.45517e-11	4.2759e-09	protein_coding
EBF1	163.19	1.21901	0.187318	6.50772	7.63017e-11	4.36278e-09	protein_coding
SLC6A17	14.3939	1.60914	0.247292	6.50705	7.664e-11	4.37523e-09	protein_coding
FAP	789.745	1.76938	0.271949	6.50631	7.70199e-11	4.38525e-09	protein_coding
LRFN5	15.7477	1.69115	0.259928	6.50624	7.70572e-11	4.38525e-09	protein_coding
THY1	5401.33	1.14856	0.17658	6.50448	7.796e-11	4.42969e-09	protein_coding
PROK1	3.84317	3.73304	0.574142	6.50194	7.92919e-11	4.49833e-09	protein_coding
MSRB3	1102.33	1.4544	0.22373	6.50073	7.99328e-11	4.52056e-09	protein_coding
BTK	158.572	1.36244	0.209657	6.49844	8.11584e-11	4.58274e-09	protein_coding
CYS1	142.383	1.50222	0.23125	6.49612	8.24182e-11	4.63944e-09	protein_coding
MCC	330.712	1.16989	0.180088	6.49622	8.23612e-11	4.63944e-09	protein_coding
TNFRSF8	41.7441	1.16016	0.178635	6.49457	8.32721e-11	4.68025e-09	protein_coding
SYDE1	575.93	1.00585	0.154905	6.49336	8.39422e-11	4.71062e-09	protein_coding
PHLDB2	569.233	1.36132	0.209669	6.49273	8.42932e-11	4.72302e-09	protein_coding
DIRC3	6.68811	1.59645	0.24599	6.48991	8.5888e-11	4.80497e-09	lncRNA
DCN	9764.8	1.55461	0.239616	6.48791	8.7034e-11	4.86159e-09	protein_coding
IFI30	44.6114	1.1465	0.176754	6.48643	8.78934e-11	4.90205e-09	protein_coding
EFS	168.618	1.17369	0.18103	6.48344	8.96539e-11	4.99257e-09	protein_coding
ENTHD1	9.96623	2.26934	0.350349	6.47735	9.33478e-11	5.19031e-09	protein_coding
CLMP	604.52	1.4236	0.219855	6.47516	9.47125e-11	5.25814e-09	protein_coding
TLR8	85.8881	1.77005	0.273394	6.47438	9.52047e-11	5.27739e-09	protein_coding
IFITM10	168.843	1.25955	0.194745	6.4677	9.95076e-11	5.5075e-09	protein_coding
SERPINA5	61.428	1.59313	0.246352	6.46691	1.00029e-10	5.52792e-09	protein_coding
CLEC4A	97.9536	1.10404	0.170769	6.46514	1.01207e-10	5.56347e-09	protein_coding
DPYSL3	4413.97	1.43426	0.221855	6.46484	1.01403e-10	5.56347e-09	protein_coding
PARVG	275.737	1.13273	0.175215	6.46479	1.01438e-10	5.56347e-09	protein_coding
PLA2G2D	79.3859	2.29691	0.35527	6.46526	1.01123e-10	5.56347e-09	protein_coding
VASH1	748.55	0.92917	0.143738	6.46432	1.01753e-10	5.5723e-09	protein_coding
SCN1B	118.463	1.08888	0.168469	6.46336	1.02401e-10	5.59934e-09	protein_coding
ZNF154	76.8902	0.93966	0.145504	6.45798	1.06107e-10	5.78461e-09	protein_coding
ITM2A	300.577	1.29434	0.200467	6.45663	1.07063e-10	5.82797e-09	protein_coding
DOK3	276.046	0.976988	0.151397	6.45316	1.09538e-10	5.93598e-09	protein_coding
EVI2B	337.337	1.33199	0.206407	6.45319	1.09521e-10	5.93598e-09	protein_coding
VAX2	11.5935	2.0026	0.310399	6.4517	1.106e-10	5.9846e-09	protein_coding
CCR5	244.876	1.35997	0.210961	6.44655	1.14428e-10	6.17332e-09	protein_coding
VCAM1	866.642	1.30387	0.202329	6.44429	1.16146e-10	6.2567e-09	protein_coding
SGIP1	203.47	1.18957	0.184692	6.44083	1.18819e-10	6.39124e-09	protein_coding
CNPY4	408.033	0.654994	0.101699	6.4405	1.19079e-10	6.39572e-09	protein_coding
TIE1	708.735	1.026	0.159334	6.43926	1.20059e-10	6.43208e-09	protein_coding
ARHGAP15	150.84	1.0147	0.157661	6.43593	1.22717e-10	6.56204e-09	protein_coding
RHOH	160.127	1.29813	0.201822	6.43204	1.25904e-10	6.72255e-09	protein_coding
ADORA2BP1	1.11921	1.86126	0.289423	6.43094	1.26817e-10	6.76134e-09	processed_pseudogene
TCF4	1572.56	1.03684	0.16124	6.43037	1.27294e-10	6.77681e-09	protein_coding
DZIP1	219.048	1.08966	0.169526	6.42767	1.29574e-10	6.88811e-09	protein_coding
NGFR	144.22	1.85698	0.28897	6.42621	1.30828e-10	6.9446e-09	protein_coding
ITGAL	520.729	1.31225	0.204295	6.42328	1.33368e-10	7.0691e-09	protein_coding
CLIC4	5571.06	0.878599	0.136816	6.42177	1.34696e-10	7.12907e-09	protein_coding
IL10RA	594.348	1.28771	0.200551	6.42088	1.3549e-10	7.16063e-09	protein_coding
CYBRD1	2212.36	1.30185	0.202869	6.41717	1.38832e-10	7.32661e-09	protein_coding
ADAMTSL4	326.985	1.12051	0.174637	6.41623	1.39691e-10	7.36124e-09	protein_coding
ZNF804A	10.668	1.67929	0.261927	6.41128	1.44306e-10	7.59344e-09	protein_coding
GPX8	819.845	1.09722	0.17116	6.41047	1.45069e-10	7.62253e-09	protein_coding
TIMP1	13922	0.894388	0.139526	6.41018	1.45346e-10	7.62605e-09	protein_coding
LAYN	256.76	1.31432	0.20506	6.40945	1.46041e-10	7.64045e-09	protein_coding
PCDH12	487.072	0.882127	0.137627	6.40954	1.45958e-10	7.64045e-09	protein_coding
AC002066.1	1.25488	2.65752	0.414954	6.40436	1.50999e-10	7.88846e-09	lncRNA
ACTA2	10841	1.31788	0.205794	6.40386	1.51501e-10	7.90329e-09	protein_coding
ZEB2-AS1	3.50558	1.40023	0.218682	6.40305	1.52304e-10	7.93381e-09	lncRNA
SSPN	583.854	1.24152	0.193925	6.40206	1.53298e-10	7.9651e-09	protein_coding
SYNPO2L	4.68105	1.54245	0.240932	6.40201	1.53344e-10	7.9651e-09	protein_coding
ATP6V1B1	21.7449	1.75029	0.273649	6.39612	1.59372e-10	8.26639e-09	protein_coding
COL4A2	24125.8	0.982317	0.153616	6.39461	1.60954e-10	8.32467e-09	protein_coding
CRISPLD2	1983.09	1.17587	0.1839	6.39406	1.61535e-10	8.34286e-09	protein_coding
DDR2	1358.09	1.45649	0.227967	6.38903	1.6694e-10	8.60974e-09	protein_coding
CXCR4	1378.4	1.2222	0.191345	6.38742	1.68704e-10	8.68836e-09	protein_coding
NR2F1-AS1	97.4883	1.17537	0.184048	6.38625	1.70001e-10	8.73038e-09	lncRNA
ANGPTL2	2632.63	1.37957	0.216159	6.38218	1.74589e-10	8.93156e-09	protein_coding
FILIP1	144.812	1.274	0.199615	6.38229	1.74462e-10	8.93156e-09	protein_coding
PDE1B	85.9694	1.47555	0.231315	6.37897	1.78277e-10	9.10393e-09	protein_coding
FLNA	35912.1	1.21921	0.191264	6.3745	1.83565e-10	9.3608e-09	protein_coding
PPM1M	538.672	0.746674	0.117171	6.37249	1.8598e-10	9.47063e-09	protein_coding
KCNE1	6.37028	1.75165	0.274949	6.37083	1.8801e-10	9.5606e-09	protein_coding
SNED1	492.826	1.10549	0.173539	6.37026	1.88705e-10	9.5825e-09	protein_coding
GBP6	4.09743	1.72303	0.270714	6.36477	1.95583e-10	9.89027e-09	protein_coding
PALLD	5953.07	0.967171	0.151948	6.36514	1.95115e-10	9.89027e-09	protein_coding
ZNF25	286.741	0.64422	0.101216	6.36478	1.9557e-10	9.89027e-09	protein_coding
NCF2	622.119	1.38824	0.218144	6.36387	1.96738e-10	9.93487e-09	protein_coding
GIMAP8	302.684	1.0289	0.161728	6.36192	1.99246e-10	1.00475e-08	protein_coding
HS3ST3B1	151.632	1.14676	0.180289	6.36067	2.00877e-10	1.01157e-08	protein_coding
TRIB2	922.631	1.08135	0.170156	6.35505	2.0836e-10	1.04491e-08	protein_coding
STAB1	1848.99	1.10375	0.173708	6.35405	2.0972e-10	1.05028e-08	protein_coding
CCL7	13.5614	2.20029	0.346338	6.35301	2.11141e-10	1.05594e-08	protein_coding
FBLN5	825.838	1.26709	0.199488	6.35169	2.12966e-10	1.0636e-08	protein_coding
HLA-DMB	982.128	1.27958	0.201571	6.348	2.1813e-10	1.0864e-08	protein_coding
NKG7	174.276	1.49343	0.235366	6.34515	2.22203e-10	1.10517e-08	protein_coding
ARHGEF15	326.749	0.908517	0.143229	6.3431	2.25191e-10	1.11776e-08	protein_coding
FBLN2	2207.37	1.68305	0.26534	6.34299	2.2535e-10	1.11776e-08	protein_coding
SLIT2	325.519	1.67311	0.263828	6.34168	2.27274e-10	1.12576e-08	protein_coding
SH2D3C	395.282	0.861339	0.135865	6.33967	2.30259e-10	1.139e-08	protein_coding
SNAI3	42.7426	1.2271	0.19358	6.33897	2.31306e-10	1.14262e-08	protein_coding
ROBO4	640.301	0.936156	0.147785	6.33457	2.3801e-10	1.17414e-08	protein_coding
COL8A1	2775.44	1.67707	0.264835	6.33249	2.41229e-10	1.18841e-08	protein_coding
HLA-DRB1	8545	1.29627	0.204776	6.33017	2.44893e-10	1.20482e-08	protein_coding
TNFRSF4	156.772	1.07041	0.169102	6.32995	2.45233e-10	1.20486e-08	protein_coding
THRSP	7.45705	2.45994	0.3887	6.32864	2.47333e-10	1.21354e-08	protein_coding
BMP1	2123.15	0.768855	0.121494	6.32832	2.47849e-10	1.21366e-08	protein_coding
LINC01480	16.1688	1.21573	0.192112	6.32821	2.48027e-10	1.21366e-08	lncRNA
FAM124B	40.2672	1.16099	0.183475	6.32778	2.4872e-10	1.21541e-08	protein_coding
TM6SF1	53.2792	1.31746	0.20843	6.32086	2.6012e-10	1.26771e-08	protein_coding
CD300C	56.576	1.22052	0.193137	6.31943	2.62529e-10	1.27773e-08	protein_coding
IQSEC3	48.0423	1.44901	0.229548	6.31245	2.74647e-10	1.33136e-08	protein_coding
SNAP25	32.1427	2.05132	0.325008	6.31161	2.7615e-10	1.33686e-08	protein_coding
HLA-DRA	14749.6	1.38177	0.218946	6.311	2.77231e-10	1.3403e-08	protein_coding
TNFAIP6	237.128	1.72916	0.274045	6.30976	2.7946e-10	1.3475e-08	protein_coding
KLHL5	745.242	0.978758	0.155153	6.30833	2.82055e-10	1.35762e-08	protein_coding
STARD9	329.318	1.05244	0.166837	6.3082	2.82308e-10	1.35762e-08	protein_coding
SEMA7A	582.113	1.33588	0.2119	6.30429	2.89518e-10	1.39045e-08	protein_coding
UBASH3B	270.614	1.3053	0.20709	6.30304	2.91866e-10	1.39988e-08	protein_coding
MMRN2	709.917	0.947239	0.150463	6.29548	3.06451e-10	1.46789e-08	protein_coding
NCF1B	23.1943	1.40014	0.222418	6.29506	3.0728e-10	1.46993e-08	transcribed_unprocessed_pseudogene
FAM225B	11.6139	1.34784	0.214154	6.29377	3.09839e-10	1.48022e-08	lncRNA
TMEM252	150.508	-2.57539	0.409321	-6.29187	3.13663e-10	1.49652e-08	protein_coding
TFEC	134.618	1.46387	0.232685	6.29121	3.14997e-10	1.50091e-08	protein_coding
EVC2	74.8158	1.30541	0.207527	6.29034	3.16772e-10	1.50739e-08	protein_coding
ARHGEF25	338.357	1.20622	0.191818	6.28833	3.20894e-10	1.52301e-08	protein_coding
SERTM1	2.14916	4.13117	0.657149	6.2865	3.24699e-10	1.53705e-08	protein_coding
HEG1	2041.42	1.13294	0.180229	6.28614	3.25449e-10	1.5386e-08	protein_coding
BAALC	21.0857	1.25146	0.199113	6.28517	3.275e-10	1.54427e-08	protein_coding
GPR176	370.076	1.18411	0.188393	6.28535	3.27118e-10	1.54427e-08	protein_coding
FIGN	34.1721	1.31703	0.209607	6.28336	3.31325e-10	1.56028e-08	protein_coding
CALHM2	454.531	0.966251	0.153796	6.28268	3.3278e-10	1.5651e-08	protein_coding
C20orf194	268.775	1.22325	0.19475	6.28115	3.36087e-10	1.57657e-08	protein_coding
KANK2	2958.97	0.840645	0.133849	6.28057	3.37342e-10	1.58041e-08	protein_coding
TENM4	277.593	1.58304	0.252072	6.28011	3.38326e-10	1.58298e-08	protein_coding
CCR1	372.075	1.33746	0.213167	6.27422	3.51385e-10	1.64197e-08	protein_coding
SDC2	1981.3	1.12058	0.178688	6.27117	3.58334e-10	1.67014e-08	protein_coding
ZBTB47	600.177	0.767204	0.122336	6.27127	3.58118e-10	1.67014e-08	protein_coding
NOVA2	110.549	0.894247	0.142635	6.26948	3.62245e-10	1.6862e-08	protein_coding
MNDA	247.247	1.52019	0.24253	6.26805	3.65589e-10	1.69959e-08	protein_coding
DOCK2	504.696	1.33231	0.212578	6.26742	3.67077e-10	1.70433e-08	protein_coding
CNTNAP3B	13.4292	2.20116	0.351616	6.26013	3.84663e-10	1.77915e-08	protein_coding
LCP1	3143.69	1.34614	0.215031	6.2602	3.84487e-10	1.77915e-08	protein_coding
MCCC2	6363.09	-0.657982	0.105154	-6.25731	3.91667e-10	1.80924e-08	protein_coding
MYCT1	189.39	0.941524	0.150518	6.25521	3.9697e-10	1.83141e-08	protein_coding
NR2F2-AS1	14.2502	1.21449	0.194236	6.25268	4.03464e-10	1.85531e-08	lncRNA
SIGLEC1	323.153	1.69136	0.270495	6.25281	4.03137e-10	1.85531e-08	protein_coding
SRGAP2C	101.1	1.17448	0.187838	6.2526	4.03683e-10	1.85531e-08	protein_coding
DPEP2	62.3852	1.24313	0.198892	6.25027	4.09747e-10	1.87842e-08	protein_coding
COL15A1	4553.12	1.24189	0.198769	6.24792	4.15944e-10	1.90443e-08	protein_coding
PNMA1	976.612	0.871026	0.139424	6.24733	4.17517e-10	1.90922e-08	protein_coding
PTGIS	569.393	1.94975	0.312141	6.24638	4.20083e-10	1.91854e-08	protein_coding
SFRP2	4015.71	2.65351	0.425363	6.23822	4.42573e-10	2.01618e-08	protein_coding
GUCY2D	14.348	1.97402	0.316467	6.23769	4.44084e-10	2.02053e-08	protein_coding
CD84	385.528	1.51921	0.243589	6.23679	4.46642e-10	2.02962e-08	protein_coding
FZD2	152.973	1.01449	0.162676	6.23628	4.48113e-10	2.03376e-08	protein_coding
CILP	313.189	2.35247	0.377667	6.22895	4.69584e-10	2.12324e-08	protein_coding
COL8A2	643.869	1.56443	0.251149	6.22911	4.69103e-10	2.12324e-08	protein_coding
GJB2	2321.44	1.0803	0.173477	6.22734	4.74413e-10	2.14241e-08	protein_coding
MPDZ	367.197	1.21699	0.195436	6.22707	4.75233e-10	2.14345e-08	protein_coding
GIPC3	142.195	0.885799	0.142262	6.22654	4.76856e-10	2.1481e-08	protein_coding
LAMB2	5014.87	0.809417	0.130027	6.22499	4.81573e-10	2.16398e-08	protein_coding
SIGLEC7	49.6504	1.43899	0.231223	6.22339	4.86533e-10	2.18357e-08	protein_coding
ZEB1	927.974	1.08464	0.174429	6.21822	5.02811e-10	2.25384e-08	protein_coding
PCDHGA4	16.4347	1.51819	0.244209	6.21677	5.07507e-10	2.27208e-08	protein_coding
RECK	308.363	0.870707	0.140085	6.21557	5.11392e-10	2.28665e-08	protein_coding
ZNF532	1157.93	1.01102	0.162714	6.21346	5.1831e-10	2.31189e-08	protein_coding
AXIN2	9182.75	-1.21585	0.195696	-6.21293	5.2005e-10	2.31681e-08	protein_coding
SLITRK2	3.46077	1.93899	0.312275	6.20925	5.32396e-10	2.3689e-08	protein_coding
AC004988.1	9.5463	1.90886	0.30751	6.20746	5.38471e-10	2.393e-08	lncRNA
THBS2	9604.18	1.87909	0.302725	6.20725	5.39202e-10	2.39332e-08	protein_coding
ABCB5	4.46097	2.46615	0.397343	6.20661	5.41397e-10	2.40013e-08	protein_coding
PRPH	31.8734	2.02381	0.32609	6.20629	5.42488e-10	2.40203e-08	protein_coding
CR1	70.6371	1.77406	0.285861	6.20601	5.43484e-10	2.40351e-08	protein_coding
TNFRSF9	128.977	1.20554	0.194275	6.2053	5.45934e-10	2.41141e-08	protein_coding
S100A8	225.161	1.66114	0.267774	6.20352	5.52138e-10	2.43585e-08	protein_coding
CD300LB	29.1665	1.28776	0.207613	6.20269	5.55052e-10	2.44573e-08	protein_coding
BIRC3	1844.43	1.11605	0.179959	6.20169	5.58594e-10	2.45836e-08	protein_coding
GBP4	1425.5	1.38505	0.22336	6.20099	5.61077e-10	2.46331e-08	protein_coding
KIFC3	915.261	0.981257	0.158241	6.20105	5.60894e-10	2.46331e-08	protein_coding
DUSP1	4769.79	1.32069	0.212997	6.2005	5.62852e-10	2.46812e-08	protein_coding
SGCG	2.90595	2.29201	0.369681	6.19997	5.64735e-10	2.47339e-08	protein_coding
PLA2G7	387.946	1.23031	0.198538	6.19684	5.76069e-10	2.51999e-08	protein_coding
PPP2R2B	35.1786	1.4487	0.233796	6.19642	5.77608e-10	2.52368e-08	protein_coding
ESAM	898.176	0.744235	0.120136	6.19495	5.83039e-10	2.54435e-08	protein_coding
HLA-DPA1	5074.84	1.44133	0.232686	6.1943	5.85438e-10	2.55175e-08	protein_coding
EGFL7	745.208	1.22112	0.197176	6.19307	5.90053e-10	2.56878e-08	protein_coding
SCRG1	16.6569	2.21915	0.358359	6.19254	5.92021e-10	2.57426e-08	protein_coding
BVES	105.208	1.34109	0.216644	6.1903	6.00483e-10	2.60482e-08	protein_coding
TNFSF12	552.213	0.922115	0.148957	6.19049	5.99786e-10	2.60482e-08	protein_coding
LINC00968	6.60095	1.80281	0.291318	6.18846	6.07558e-10	2.63236e-08	lncRNA
TWIST2	62.6333	1.46134	0.236202	6.18683	6.13876e-10	2.65657e-08	protein_coding
NEFH	33.4307	1.3328	0.215479	6.18527	6.1997e-10	2.67792e-08	protein_coding
NUDT16P1	609.058	-0.583224	0.0942937	-6.18519	6.20285e-10	2.67792e-08	transcribed_unitary_pseudogene
GPC6	508.154	1.3867	0.224259	6.18346	6.27126e-10	2.70424e-08	protein_coding
SP140	95.2227	1.20891	0.195555	6.18193	6.33236e-10	2.72735e-08	protein_coding
CHST15	819.612	1.31629	0.212951	6.18119	6.3622e-10	2.73695e-08	protein_coding
HIC1	383.822	0.96022	0.155442	6.17733	6.51941e-10	2.80127e-08	protein_coding
GLIS2	760.096	1.17393	0.190082	6.1759	6.57866e-10	2.82338e-08	protein_coding
CDH11	3169.76	1.31766	0.213384	6.17505	6.61423e-10	2.83529e-08	protein_coding
MGAT5B	9.15825	1.47968	0.239676	6.17366	6.67278e-10	2.85702e-08	protein_coding
PABPC5	19.4748	1.25142	0.202794	6.17091	6.78992e-10	2.90375e-08	protein_coding
ELFN2	66.4488	2.30672	0.373849	6.17019	6.821e-10	2.91361e-08	protein_coding
APOC1	1013.64	1.57883	0.255914	6.16939	6.85536e-10	2.92485e-08	protein_coding
GJA5	317.067	1.11349	0.180747	6.16049	7.2518e-10	3.09036e-08	protein_coding
PPFIA2	28.0395	1.4824	0.240656	6.15984	7.28206e-10	3.09961e-08	protein_coding
ATP10A	317.771	1.22315	0.198606	6.15865	7.33677e-10	3.11925e-08	protein_coding
MYL9	10409.4	1.33614	0.217017	6.15685	7.4204e-10	3.15111e-08	protein_coding
MEDAG	224.606	1.5845	0.257436	6.15494	7.51053e-10	3.18194e-08	protein_coding
SYNC	103.754	1.46829	0.238608	6.15356	7.57635e-10	3.20609e-08	protein_coding
PDE6G	17.4322	1.225	0.199078	6.15336	7.58564e-10	3.20628e-08	protein_coding
GCSAML-AS1	1.90632	1.7817	0.289562	6.15308	7.59926e-10	3.2083e-08	protein_coding
PRRX2	114.141	1.55698	0.253085	6.15203	7.64982e-10	3.22493e-08	protein_coding
RETN	7.13133	2.06187	0.335161	6.15189	7.65641e-10	3.22493e-08	protein_coding
SYNE1	918.396	1.1746	0.190944	6.15153	7.67391e-10	3.22856e-08	protein_coding
TRPV4	133.815	1.46127	0.237587	6.15048	7.72511e-10	3.24258e-08	protein_coding
CD93	2555.45	1.02472	0.16668	6.14779	7.8568e-10	3.29025e-08	protein_coding
GBP1	2091.64	1.12237	0.182571	6.14758	7.86764e-10	3.29099e-08	protein_coding
SCARF2	446.313	1.31219	0.213557	6.14447	8.023e-10	3.35212e-08	protein_coding
HTRA4	18.0375	1.52692	0.248592	6.14226	8.1358e-10	3.39287e-08	protein_coding
NTM	588.411	1.67741	0.273096	6.14219	8.13922e-10	3.39287e-08	protein_coding
SPATC1	8.67528	1.37899	0.224534	6.14156	8.17152e-10	3.39853e-08	protein_coding
VCL	8561.68	0.576427	0.0938554	6.14165	8.1669e-10	3.39853e-08	protein_coding
KCNAB1	65.4041	0.830579	0.13529	6.13927	8.29025e-10	3.44396e-08	protein_coding
RAB42	84.4622	1.14503	0.186519	6.13892	8.30825e-10	3.4475e-08	protein_coding
ITGAV	5322.19	0.802983	0.130814	6.13835	8.33855e-10	3.45612e-08	protein_coding
ARHGAP31	902.968	1.00163	0.163198	6.13751	8.38257e-10	3.4704e-08	protein_coding
LEP	15.2223	3.18485	0.518956	6.13704	8.40726e-10	3.47666e-08	protein_coding
CXorf21	57.0667	1.28915	0.210076	6.1366	8.43068e-10	3.48238e-08	protein_coding
MS4A6A	784.018	1.2695	0.206987	6.13321	8.6121e-10	3.55327e-08	protein_coding
IL16	324.157	1.17391	0.191413	6.13284	8.63218e-10	3.55752e-08	protein_coding
CFAP58	7.43562	0.945245	0.154147	6.13208	8.67371e-10	3.57058e-08	protein_coding
ARHGEF6	474.973	1.05916	0.172737	6.13163	8.69825e-10	3.57663e-08	protein_coding
MMP2	14365	1.45151	0.23676	6.13073	8.74777e-10	3.58886e-08	protein_coding
TWIST1	198.923	1.59231	0.259788	6.12928	8.82777e-10	3.61759e-08	protein_coding
LOXL2	3554.7	1.09832	0.179251	6.12727	8.9399e-10	3.65529e-08	protein_coding
PPEF1	28.0344	1.47295	0.240386	6.12743	8.93124e-10	3.65529e-08	protein_coding
ZNF385D	32.4775	1.65694	0.270484	6.12582	9.02161e-10	3.68455e-08	protein_coding
KCND2	31.203	2.22152	0.362721	6.1246	9.09099e-10	3.70872e-08	protein_coding
ABI3BP	310.727	1.45779	0.238045	6.12401	9.12482e-10	3.71834e-08	protein_coding
HIVEP3	342.5	0.974664	0.159169	6.12344	9.15783e-10	3.72761e-08	protein_coding
DIAPH2-AS1	9.19833	1.6701	0.272784	6.12242	9.21636e-10	3.74723e-08	lncRNA
IGHV3-66	126.273	2.63104	0.429834	6.12105	9.29604e-10	3.7754e-08	IG_V_gene
CLEC14A	457.038	0.876319	0.143175	6.1206	9.32263e-10	3.78197e-08	protein_coding
MAP4K4	4711.01	0.630025	0.102968	6.11863	9.43804e-10	3.82451e-08	protein_coding
TNFRSF18	108.6	1.22678	0.200582	6.1161	9.58906e-10	3.88138e-08	protein_coding
EGR2	360.138	1.52842	0.249934	6.11529	9.63822e-10	3.89693e-08	protein_coding
SPARCL1	4051.56	1.33243	0.217916	6.11443	9.69046e-10	3.9137e-08	protein_coding
FKBP7	428.683	0.690256	0.112974	6.10988	9.97061e-10	4.0179e-08	protein_coding
NIPAL1	1382.25	-0.743325	0.121676	-6.10908	1.0021e-09	4.03374e-08	protein_coding
SFTA1P	7.08903	1.96945	0.322503	6.10677	1.01669e-09	4.08341e-08	lncRNA
CXCL9	1444.66	1.83435	0.300415	6.10606	1.0212e-09	4.09698e-08	protein_coding
DNAJC5B	33.1576	1.60047	0.262162	6.1049	1.02864e-09	4.12229e-08	protein_coding
COL12A1	13804.3	1.38219	0.226415	6.10468	1.03009e-09	4.12296e-08	protein_coding
LAMA4	3778.97	0.907604	0.148677	6.10452	1.03108e-09	4.12296e-08	protein_coding
B4GALNT1	78.8325	1.13571	0.186086	6.10315	1.03999e-09	4.154e-08	protein_coding
SYT11	567.377	1.08355	0.177576	6.10192	1.048e-09	4.18142e-08	protein_coding
MDFIC	730.938	1.15725	0.189707	6.10023	1.05919e-09	4.2214e-08	protein_coding
FPR3	685.83	1.51522	0.248398	6.09998	1.06081e-09	4.22323e-08	protein_coding
KYNU	231.458	1.55318	0.254639	6.09954	1.06371e-09	4.23016e-08	protein_coding
FLT4	377.03	0.944083	0.154896	6.09496	1.09468e-09	4.34852e-08	protein_coding
GZMK	55.8399	1.88507	0.309496	6.09077	1.12371e-09	4.45899e-08	protein_coding
RFX8	12.7492	1.29996	0.213455	6.09007	1.12863e-09	4.4736e-08	protein_coding
KLF2	637.944	1.06099	0.174227	6.08971	1.13117e-09	4.47881e-08	protein_coding
INMT	244.064	1.182	0.194202	6.08644	1.15452e-09	4.56628e-08	protein_coding
ADAMTS16	96.1022	1.7753	0.291769	6.08462	1.16764e-09	4.61315e-08	protein_coding
MMP16	99.7809	1.3097	0.215268	6.08402	1.17202e-09	4.62542e-08	protein_coding
THEMIS2	722.193	0.966742	0.159014	6.07959	1.20489e-09	4.74483e-08	protein_coding
C1S	9456.61	1.24709	0.205196	6.07756	1.22027e-09	4.80016e-08	protein_coding
PTCRA	4.25385	1.77567	0.292215	6.0766	1.22755e-09	4.82359e-08	protein_coding
ANO1	1757.94	1.57828	0.259795	6.07509	1.23921e-09	4.86414e-08	protein_coding
CCL13	88.4929	2.24087	0.368891	6.07463	1.24278e-09	4.87287e-08	protein_coding
ADAMTS7	449.663	1.00481	0.165452	6.0731	1.25468e-09	4.91364e-08	protein_coding
RGS4	161.98	1.71716	0.282755	6.07294	1.25588e-09	4.91364e-08	protein_coding
ADAMTS10	154.694	1.12101	0.184932	6.06173	1.34668e-09	5.2519e-08	protein_coding
RASSF2	626.304	1.08346	0.17873	6.06202	1.34425e-09	5.2519e-08	protein_coding
IGLON5	24.7409	1.69497	0.279713	6.05966	1.36411e-09	5.30846e-08	protein_coding
HSD17B6	155.038	1.15945	0.191458	6.05591	1.39625e-09	5.42772e-08	protein_coding
ABI3	350.991	0.89221	0.147361	6.05458	1.40783e-09	5.46689e-08	protein_coding
ANKRD65	77.466	1.23171	0.203505	6.05251	1.42609e-09	5.5319e-08	protein_coding
ZBTB46	287.051	0.781882	0.129267	6.04856	1.46145e-09	5.66302e-08	protein_coding
FGF2	195.431	1.37918	0.228031	6.04819	1.46482e-09	5.67002e-08	protein_coding
SVEP1	521.779	1.2373	0.204607	6.04721	1.47375e-09	5.69851e-08	protein_coding
ZNF469	521.618	1.40525	0.23243	6.0459	1.48581e-09	5.73903e-08	protein_coding
TUBA1A	3875.09	0.973198	0.161004	6.04457	1.49813e-09	5.78046e-08	protein_coding
CACNA2D1	249.63	1.25523	0.207694	6.04368	1.50638e-09	5.80612e-08	protein_coding
KCNT2	17.9505	1.29242	0.213888	6.04249	1.5175e-09	5.83658e-08	protein_coding
SENCR	10.0881	1.04058	0.172206	6.04266	1.51591e-09	5.83658e-08	lncRNA
MAL	18.7511	1.65127	0.273358	6.04071	1.53439e-09	5.88906e-08	protein_coding
ELMOD1	4.32271	1.60394	0.265617	6.03852	1.55532e-09	5.96309e-08	protein_coding
ANXA5	9016.19	0.666035	0.110325	6.03703	1.56981e-09	5.9979e-08	protein_coding
CYTL1	23.0562	1.62425	0.269054	6.0369	1.57101e-09	5.9979e-08	protein_coding
NACAD	72.2856	1.13073	0.187298	6.03708	1.5693e-09	5.9979e-08	protein_coding
LILRA2	41.4364	1.52561	0.252894	6.0326	1.61347e-09	6.15354e-08	protein_coding
CPEB1	19.1905	1.53257	0.254072	6.03204	1.61902e-09	6.16826e-08	protein_coding
FGF14	23.6775	1.79515	0.2978	6.02804	1.65964e-09	6.31639e-08	protein_coding
TRAV20	3.06863	2.10622	0.349505	6.02627	1.67782e-09	6.37887e-08	TR_V_gene
P3H3	903.513	1.08033	0.179285	6.02577	1.68306e-09	6.3921e-08	protein_coding
KCNB1	20.5305	1.89713	0.314856	6.02537	1.68718e-09	6.40106e-08	protein_coding
LINC00707	1.7662	2.13714	0.354839	6.02283	1.71389e-09	6.49562e-08	lncRNA
C2orf74	14.2302	1.24091	0.206131	6.01999	1.74423e-09	6.6037e-08	protein_coding
ARHGAP30	662.584	1.16258	0.193282	6.01497	1.79924e-09	6.78366e-08	protein_coding
RASAL3	268.37	1.02254	0.170067	6.01259	1.82584e-09	6.87682e-08	protein_coding
FUT11	576.143	0.623543	0.10371	6.01235	1.82855e-09	6.8799e-08	protein_coding
PDGFB	875.996	0.910328	0.151416	6.01209	1.83143e-09	6.8836e-08	protein_coding
CALU	9624.65	0.605506	0.10074	6.0106	1.84838e-09	6.94012e-08	protein_coding
EXTL1	8.96911	1.6131	0.268561	6.00646	1.89618e-09	7.10489e-08	protein_coding
GYPE	4.26101	1.33881	0.222926	6.00562	1.90606e-09	7.13457e-08	protein_coding
OPRL1	41.7757	1.31902	0.219756	6.00218	1.9469e-09	7.26495e-08	protein_coding
NR3C1	714.201	1.09743	0.182891	6.00044	1.96787e-09	7.33567e-08	protein_coding
SELPLG	652.454	1.14797	0.191349	5.99938	1.98069e-09	7.37589e-08	protein_coding
CCDC36	10.8764	1.10091	0.183546	5.99799	1.99775e-09	7.4318e-08	protein_coding
PRPH2	24.5759	1.21098	0.201906	5.99777	2.00048e-09	7.43432e-08	protein_coding
NFKB2	2425.52	0.607635	0.101339	5.99605	2.0217e-09	7.5055e-08	protein_coding
PIANP	28.1076	1.19663	0.199595	5.9953	2.03105e-09	7.53251e-08	protein_coding
FN1	76079.2	1.75511	0.292821	5.9938	2.04997e-09	7.59495e-08	protein_coding
ACTA2-AS1	85.1355	1.09552	0.182806	5.99279	2.0627e-09	7.62857e-08	lncRNA
CTXN1	143.562	1.79558	0.299638	5.99249	2.06658e-09	7.63309e-08	protein_coding
CCDC178	4.4456	1.62223	0.270737	5.99192	2.07382e-09	7.64967e-08	protein_coding
WWTR1	1481.54	1.07653	0.179668	5.9918	2.07528e-09	7.64967e-08	protein_coding
ROR1-AS1	2.23859	2.34744	0.391798	5.99147	2.07955e-09	7.65762e-08	lncRNA
SUSD5	47.7515	1.48384	0.247737	5.98957	2.10392e-09	7.73953e-08	protein_coding
GIT2	1006.62	0.379899	0.06343	5.98927	2.10782e-09	7.74601e-08	protein_coding
LTB	296.212	1.15074	0.192193	5.9874	2.13217e-09	7.81966e-08	protein_coding
HS3ST3A1	57.1817	1.50505	0.25154	5.98335	2.18592e-09	8.00871e-08	protein_coding
ADAMTS5	309.827	1.02393	0.171144	5.98286	2.19248e-09	8.01006e-08	protein_coding
CEACAM4	12.6627	1.50145	0.25095	5.98306	2.18982e-09	8.01006e-08	protein_coding
ZFHX4	131.64	1.75555	0.293431	5.98283	2.1929e-09	8.01006e-08	protein_coding
ITGBL1	416.405	1.98047	0.331092	5.98164	2.20907e-09	8.061e-08	protein_coding
LINC00922	6.91238	1.6786	0.280841	5.97704	2.27228e-09	8.28333e-08	lncRNA
CD83	525.506	0.720881	0.120623	5.97631	2.2825e-09	8.31223e-08	protein_coding
APOBEC3H	17.6658	1.25682	0.210333	5.97537	2.29563e-09	8.35169e-08	protein_coding
PTX3	36.8545	1.49337	0.250117	5.9707	2.36238e-09	8.57734e-08	protein_coding
LUM	16138	1.44472	0.242007	5.96974	2.37631e-09	8.61929e-08	protein_coding
NPR3	229.215	2.2068	0.36974	5.96851	2.39429e-09	8.67583e-08	protein_coding
A2M	14489.4	0.987602	0.165507	5.96712	2.41482e-09	8.74152e-08	protein_coding
GPR183	294.005	1.23494	0.206994	5.96607	2.43039e-09	8.78909e-08	protein_coding
CXCL10	989.54	1.79911	0.301585	5.96552	2.43851e-09	8.8097e-08	protein_coding
CCDC184	47.1833	1.07966	0.181026	5.96413	2.45947e-09	8.86778e-08	protein_coding
ANTXR2	3150.17	0.817054	0.137011	5.96343	2.46995e-09	8.89672e-08	protein_coding
CHST3	611.562	1.11092	0.186347	5.9616	2.49783e-09	8.97602e-08	protein_coding
TNS1	5401.77	1.40237	0.235233	5.96162	2.49748e-09	8.97602e-08	protein_coding
TPM2	7887.42	1.22003	0.204651	5.9615	2.49938e-09	8.97602e-08	protein_coding
AC002456.2	1.8782	1.70023	0.285312	5.95918	2.53501e-09	9.08598e-08	unprocessed_pseudogene
JPH4	14.3342	1.24586	0.209166	5.95634	2.57951e-09	9.23637e-08	protein_coding
HSD17B14	118.557	1.081	0.181495	5.95611	2.58316e-09	9.24035e-08	protein_coding
WNK3	13.2685	0.861366	0.144642	5.95516	2.59811e-09	9.28466e-08	protein_coding
NID2	1042.15	1.12831	0.189529	5.95325	2.62876e-09	9.37269e-08	protein_coding
SYNE3	278.238	0.955845	0.160562	5.95314	2.63049e-09	9.37269e-08	protein_coding
TRAC	645.273	1.10061	0.184959	5.95054	2.67262e-09	9.50417e-08	TR_C_gene
ST6GALNAC5	152.396	1.53172	0.257502	5.94837	2.7082e-09	9.62125e-08	protein_coding
IMPG2	10.5704	1.03133	0.1734	5.94768	2.7197e-09	9.65268e-08	protein_coding
OMD	67.661	2.35073	0.395285	5.94692	2.73234e-09	9.68808e-08	protein_coding
PDLIM1P4	2.9612	1.38831	0.233459	5.94672	2.73572e-09	9.69058e-08	processed_pseudogene
PLXDC1	548.836	0.922745	0.155214	5.94498	2.76489e-09	9.78436e-08	protein_coding
CTSD	28100.3	0.672751	0.113261	5.93983	2.8531e-09	1.00769e-07	protein_coding
GJC1	290.184	0.962507	0.16204	5.93995	2.85114e-09	1.00769e-07	protein_coding
C3orf80	112.913	1.36344	0.229634	5.93746	2.89471e-09	1.02139e-07	protein_coding
TLR1	142.517	1.25746	0.211853	5.93553	2.9289e-09	1.03245e-07	protein_coding
ARHGAP9	259.209	1.06111	0.178819	5.93402	2.95609e-09	1.03901e-07	protein_coding
ARHGEF17	1266.48	0.922894	0.155524	5.93408	2.95495e-09	1.03901e-07	protein_coding
GIMAP7	231.078	0.964922	0.162624	5.93344	2.96649e-09	1.04166e-07	protein_coding
SARDH	78.1918	0.945085	0.159312	5.93228	2.9876e-09	1.04761e-07	protein_coding
SSC5D	816.018	1.5716	0.264928	5.93219	2.98921e-09	1.04761e-07	protein_coding
LDOC1	139.587	1.10533	0.186414	5.9294	3.04036e-09	1.06348e-07	protein_coding
PSAP	49114.1	0.556107	0.0937874	5.92945	3.03956e-09	1.06348e-07	protein_coding
LAG3	137.75	1.23741	0.208792	5.92653	3.09411e-09	1.08124e-07	protein_coding
DPYSL5	6.67229	2.00983	0.339179	5.92559	3.11183e-09	1.08639e-07	protein_coding
KLRD1	112.316	1.59425	0.269055	5.92539	3.11563e-09	1.08667e-07	protein_coding
MIR100HG	2.97456	1.81193	0.305869	5.92388	3.14426e-09	1.0956e-07	lncRNA
ARHGAP1	6633.05	0.457997	0.0773185	5.92351	3.15148e-09	1.09706e-07	protein_coding
AFAP1L1	295.689	0.883285	0.149234	5.91879	3.24313e-09	1.12789e-07	protein_coding
PTPRM	918.613	0.907575	0.153374	5.91739	3.27085e-09	1.13644e-07	protein_coding
ADAMTS12	1358.18	1.38501	0.234132	5.91553	3.30813e-09	1.1483e-07	protein_coding
SAMSN1	248.453	1.20158	0.203343	5.90913	3.4391e-09	1.19148e-07	protein_coding
MMP8	20.2574	2.29254	0.388433	5.90202	3.59079e-09	1.24285e-07	protein_coding
ZPLD1	2.54276	2.50094	0.423854	5.90046	3.62497e-09	1.25348e-07	protein_coding
REEP2	78.5603	1.21144	0.205349	5.89942	3.64792e-09	1.26022e-07	protein_coding
TRPC6	75.903	1.10107	0.186646	5.89923	3.65204e-09	1.26044e-07	protein_coding
PLD3	6819.19	0.549103	0.0930985	5.89809	3.67726e-09	1.26707e-07	protein_coding
S1PR1	554.467	0.951615	0.161344	5.89805	3.67822e-09	1.26707e-07	protein_coding
TNS2	1605.52	0.719744	0.122037	5.89775	3.68487e-09	1.26816e-07	protein_coding
PIEZO2	204.353	1.28347	0.217655	5.89679	3.70642e-09	1.27436e-07	protein_coding
RCN3	1506.33	1.06082	0.179905	5.89655	3.71171e-09	1.27497e-07	protein_coding
MAGEL2	19.1892	1.41465	0.240015	5.89403	3.7688e-09	1.29336e-07	protein_coding
PDE2A	154.636	1.00263	0.170231	5.88979	3.86685e-09	1.32576e-07	protein_coding
CGB7	2.89179	2.45309	0.416605	5.88829	3.90207e-09	1.33657e-07	protein_coding
TGFB2-AS1	9.60388	1.65793	0.28158	5.88794	3.91041e-09	1.33816e-07	lncRNA
GNG2	427.036	0.871057	0.148004	5.88535	3.97201e-09	1.35541e-07	protein_coding
SSH1	2359.44	0.499412	0.0848819	5.88361	4.0141e-09	1.36721e-07	protein_coding
TBX21	23.3568	1.37443	0.233601	5.88367	4.01272e-09	1.36721e-07	protein_coding
EFEMP1	1678.79	1.46115	0.248467	5.88065	4.08655e-09	1.39057e-07	protein_coding
FGD2	237.934	1.0258	0.17448	5.87917	4.12318e-09	1.40173e-07	protein_coding
TIGIT	151.713	1.34796	0.229307	5.87843	4.14171e-09	1.40671e-07	protein_coding
TSHZ2	273.913	1.38002	0.234782	5.87788	4.15544e-09	1.41005e-07	protein_coding
CLIC2	255.499	1.03772	0.176595	5.87628	4.19583e-09	1.42243e-07	protein_coding
CLEC4D	7.63413	1.90703	0.324605	5.87494	4.23009e-09	1.43271e-07	protein_coding
SLFN11	570.385	1.10396	0.187922	5.87454	4.24028e-09	1.43482e-07	protein_coding
CEP85L	101.838	0.990157	0.168589	5.87322	4.27415e-09	1.44359e-07	protein_coding
TPST1	306.728	1.06965	0.182187	5.87118	4.32707e-09	1.45875e-07	protein_coding
PLXDC2	2051.61	1.29956	0.221382	5.87024	4.35174e-09	1.46571e-07	protein_coding
EPS8L3	9028.57	-0.73293	0.12487	-5.86954	4.37e-09	1.47049e-07	protein_coding
RNF144A	800.035	0.919534	0.156669	5.8693	4.37639e-09	1.47128e-07	protein_coding
AOC3	1304.63	1.46289	0.249443	5.86462	4.50166e-09	1.51199e-07	protein_coding
DLC1	911.788	0.959025	0.163532	5.86444	4.50656e-09	1.51224e-07	protein_coding
RHOQ	1317.46	0.513301	0.0875364	5.86386	4.52223e-09	1.5161e-07	protein_coding
TPBGL	23.202	1.36304	0.232464	5.86346	4.53327e-09	1.5184e-07	protein_coding
SLA2	75.5497	1.04874	0.178912	5.86173	4.58077e-09	1.53289e-07	protein_coding
RNF165	16.9759	1.77115	0.302191	5.86103	4.60002e-09	1.53791e-07	protein_coding
LINC01160	9.07823	1.59845	0.272861	5.85812	4.68126e-09	1.56363e-07	lncRNA
PRDM6	90.9402	1.46938	0.250839	5.85789	4.68783e-09	1.56439e-07	protein_coding
C20orf197	3.48084	1.6341	0.279166	5.8535	4.81332e-09	1.60479e-07	lncRNA
FGF7	298.384	1.49601	0.255678	5.85115	4.882e-09	1.6262e-07	protein_coding
KANK4	68.3338	1.70565	0.291603	5.84924	4.93834e-09	1.64346e-07	protein_coding
TLL1	31.9462	1.52269	0.260336	5.84894	4.94723e-09	1.64491e-07	protein_coding
RCSD1	348.613	0.998071	0.17065	5.84864	4.95621e-09	1.64639e-07	protein_coding
LOXHD1	8.48873	1.33639	0.22854	5.84752	4.98968e-09	1.65448e-07	protein_coding
RAB33A	24.2079	0.885926	0.151543	5.84602	5.03485e-09	1.66793e-07	protein_coding
EID3	23.5543	0.757512	0.129642	5.84309	5.12412e-09	1.69441e-07	protein_coding
SAMD4A	713.562	0.887572	0.151913	5.84263	5.1382e-09	1.69598e-07	protein_coding
THSD7A	97.7382	1.22162	0.209084	5.84271	5.13593e-09	1.69598e-07	protein_coding
CASQ1	10.763	1.43922	0.246519	5.83816	5.27791e-09	1.73893e-07	protein_coding
COL23A1	45.1143	1.26667	0.216976	5.83783	5.28854e-09	1.74086e-07	protein_coding
TAGLN	12415.2	1.42523	0.244201	5.83631	5.33688e-09	1.752e-07	protein_coding
PCDHGA9	44.8001	1.24328	0.21309	5.83452	5.39447e-09	1.76771e-07	protein_coding
SIGLEC10	275.328	1.2829	0.220135	5.82779	5.6165e-09	1.83715e-07	protein_coding
SLC45A1	59.5937	0.956604	0.164161	5.82724	5.63511e-09	1.84158e-07	protein_coding
ANTXR1	6944.05	1.46747	0.251889	5.82587	5.68144e-09	1.85505e-07	protein_coding
CNTD1	109.486	-0.884971	0.151959	-5.82374	5.75458e-09	1.87556e-07	protein_coding
SLC9A7P1	10.7996	1.23746	0.212497	5.82344	5.76494e-09	1.87725e-07	transcribed_processed_pseudogene
LINC01119	12.4949	1.00562	0.172723	5.82218	5.80846e-09	1.88973e-07	lncRNA
IL9R	12.9307	1.36681	0.234804	5.82105	5.84775e-09	1.89911e-07	protein_coding
SYPL2	29.6005	1.346	0.231316	5.81887	5.9246e-09	1.91892e-07	protein_coding
LDB2	344.128	0.857283	0.147382	5.81676	5.99995e-09	1.94159e-07	protein_coding
DOCK8	772.711	1.2308	0.211655	5.81511	6.05942e-09	1.95909e-07	protein_coding
PAEP	10.3675	1.96012	0.33723	5.81241	6.15791e-09	1.98916e-07	protein_coding
SORCS2	213.457	1.27179	0.21883	5.81175	6.18213e-09	1.99521e-07	protein_coding
MXRA5	5652.06	1.39778	0.240545	5.81091	6.21346e-09	2.00354e-07	protein_coding
TP73-AS1	171.081	1.02444	0.176311	5.81041	6.23215e-09	2.00778e-07	transcribed_unitary_pseudogene
NEGR1	224.999	1.30279	0.224263	5.80919	6.27745e-09	2.02058e-07	protein_coding
MGAT1	5945.15	0.46766	0.0805188	5.80808	6.31946e-09	2.02871e-07	protein_coding
NAGK	1772.32	0.431874	0.0743569	5.80812	6.31787e-09	2.02871e-07	protein_coding
APOL3	815.812	1.02422	0.176369	5.80727	6.34999e-09	2.03671e-07	protein_coding
CLDN10	58.4787	-3.4237	0.589723	-5.8056	6.41364e-09	2.05531e-07	protein_coding
TOM1L1	2012.86	-0.561808	0.0968279	-5.80213	6.5478e-09	2.09645e-07	protein_coding
S1PR3	665.461	1.0983	0.189466	5.7968	6.75941e-09	2.16039e-07	protein_coding
AQP8	309.821	-2.75078	0.474873	-5.79265	6.92833e-09	2.21243e-07	protein_coding
STAT4	89.6329	0.882634	0.152385	5.79212	6.95025e-09	2.21748e-07	protein_coding
CD80	40.3335	1.23855	0.213893	5.79051	7.01738e-09	2.23694e-07	protein_coding
FBLN1	5207.85	1.38462	0.239126	5.79033	7.02502e-09	2.23741e-07	protein_coding
GM2A	3230.5	0.512307	0.0885087	5.78821	7.11393e-09	2.26374e-07	protein_coding
MEX3B	115.925	1.06624	0.184252	5.78687	7.17084e-09	2.27484e-07	protein_coding
POPDC2	125.551	1.20803	0.208757	5.7868	7.17389e-09	2.27484e-07	protein_coding
TENM3	227.427	1.82961	0.316169	5.78681	7.17346e-09	2.27484e-07	protein_coding
L1TD1	1433.52	-3.0605	0.528943	-5.78607	7.20501e-09	2.28272e-07	protein_coding
LRRC32	2121.9	0.928425	0.160498	5.78466	7.26572e-09	2.29848e-07	protein_coding
TAGAP	210.777	1.16223	0.200918	5.78462	7.26743e-09	2.29848e-07	protein_coding
SV2B	42.2542	1.49827	0.259079	5.78305	7.33591e-09	2.31812e-07	protein_coding
PLXND1	3287.08	0.891331	0.154185	5.78093	7.42907e-09	2.34348e-07	protein_coding
SYNDIG1	144.878	1.43873	0.248872	5.78099	7.42618e-09	2.34348e-07	protein_coding
PRKCB	215.304	1.26253	0.218429	5.78005	7.46802e-09	2.35372e-07	protein_coding
LPAR1	409.169	1.00922	0.174676	5.77766	7.57481e-09	2.38324e-07	protein_coding
SERPINB9	1014.03	0.74872	0.129586	5.77779	7.56878e-09	2.38324e-07	protein_coding
CTSK	4121.51	1.23878	0.214417	5.77745	7.58412e-09	2.38411e-07	protein_coding
BOC	432.39	1.43842	0.249007	5.77663	7.62094e-09	2.39361e-07	protein_coding
COL6A6	13.4158	1.90484	0.329762	5.77639	7.63212e-09	2.39505e-07	protein_coding
DACT3	229.859	1.27489	0.220824	5.77333	7.77222e-09	2.43691e-07	protein_coding
NRK	55.3631	1.94104	0.336514	5.76808	8.01802e-09	2.51181e-07	protein_coding
AQP9	222.167	1.81716	0.315123	5.76653	8.09195e-09	2.53278e-07	protein_coding
C11orf96	831.325	1.14987	0.19942	5.76608	8.11353e-09	2.53516e-07	protein_coding
CD52	407.878	1.1545	0.200221	5.76614	8.11087e-09	2.53516e-07	protein_coding
TRPV6	32.4325	2.87771	0.499116	5.76562	8.13595e-09	2.53998e-07	protein_coding
A1BG-AS1	19.284	1.10268	0.191522	5.75743	8.54039e-09	2.65939e-07	lncRNA
WHAMMP2	17.4593	1.26156	0.219169	5.75608	8.60882e-09	2.6761e-07	transcribed_unprocessed_pseudogene
CCM2L	69.1293	0.799086	0.138851	5.755	8.66413e-09	2.6887e-07	protein_coding
DEGS1	1829.79	0.661098	0.114915	5.75292	8.7716e-09	2.7174e-07	protein_coding
JAK3	603.938	0.867734	0.150855	5.75212	8.81306e-09	2.72559e-07	protein_coding
ZDHHC23	1221.49	-0.599298	0.104185	-5.75223	8.80752e-09	2.72559e-07	protein_coding
EVC	417.719	1.4035	0.24409	5.74992	8.92868e-09	2.7588e-07	protein_coding
SLC22A17	247.253	1.03001	0.179197	5.74791	9.03547e-09	2.78726e-07	protein_coding
ACP2	1819.34	0.420745	0.0732152	5.74668	9.1011e-09	2.80512e-07	protein_coding
RFTN1	1286.89	0.92967	0.161801	5.74576	9.15085e-09	2.81806e-07	protein_coding
MIR497HG	18.765	0.893867	0.15564	5.74316	9.29244e-09	2.85924e-07	lncRNA
NRIP3	83.8836	0.99044	0.172463	5.7429	9.30674e-09	2.86121e-07	protein_coding
CCL8	60.9845	1.89913	0.330739	5.74209	9.35175e-09	2.87262e-07	protein_coding
GPR1	28.3502	1.61934	0.282134	5.73961	9.48932e-09	2.9075e-07	protein_coding
MAP3K3	1067.31	0.540041	0.094086	5.73986	9.47551e-09	2.9075e-07	protein_coding
MCHR1	13.2005	1.77008	0.308397	5.73962	9.48872e-09	2.9075e-07	protein_coding
COL10A1	1919.39	2.23373	0.389422	5.73602	9.69278e-09	2.96483e-07	protein_coding
CD96	167.407	1.18642	0.206912	5.73391	9.81395e-09	2.99937e-07	protein_coding
PXDC1	621.297	0.82258	0.143498	5.73236	9.90449e-09	3.02449e-07	protein_coding
MLLT11	199.081	0.758807	0.132486	5.72744	1.01957e-08	3.10559e-07	protein_coding
LIMD2	491.946	0.850744	0.1486	5.72507	1.03394e-08	3.14408e-07	protein_coding
TNFSF4	271.93	1.38221	0.241499	5.72346	1.04379e-08	3.17138e-07	protein_coding
GPR4	285.882	0.775082	0.135459	5.7219	1.05337e-08	3.19781e-07	protein_coding
PLOD1	6632.61	0.613112	0.107183	5.72026	1.06363e-08	3.22357e-07	protein_coding
NECAB1	36.0487	1.24997	0.218577	5.71866	1.07369e-08	3.25133e-07	protein_coding
DOCK10	380.175	1.04551	0.182935	5.71521	1.09572e-08	3.31251e-07	protein_coding
PHYHIP	80.3122	1.38184	0.241779	5.71529	1.09514e-08	3.31251e-07	protein_coding
SLC23A1	98.4825	-1.28566	0.225065	-5.71238	1.1141e-08	3.36527e-07	protein_coding
CHRD	177.095	1.0419	0.182411	5.71185	1.11756e-08	3.37294e-07	protein_coding
NPL	531.567	0.683433	0.11966	5.71146	1.12008e-08	3.37774e-07	protein_coding
FOXS1	115.104	1.07127	0.187581	5.71099	1.12318e-08	3.38428e-07	protein_coding
SNX29	786.853	0.581102	0.101776	5.70959	1.13246e-08	3.40658e-07	protein_coding
SCN3B	37.9662	1.6246	0.284593	5.70851	1.13968e-08	3.42544e-07	protein_coding
TXNDC2	1.48796	1.66016	0.290894	5.70708	1.14932e-08	3.45157e-07	protein_coding
LINC01352	2.60795	1.66217	0.291354	5.705	1.16346e-08	3.49116e-07	lncRNA
LHFPL2	1974.68	0.626607	0.109845	5.70445	1.1672e-08	3.49949e-07	protein_coding
RNF144B	281.12	0.758006	0.132887	5.70413	1.16941e-08	3.50323e-07	protein_coding
ODF3B	314.607	1.00192	0.175657	5.70385	1.1713e-08	3.50599e-07	protein_coding
TMEM233	26.4196	0.87614	0.153658	5.70187	1.18499e-08	3.54403e-07	protein_coding
SPON2	3533.82	0.947231	0.166196	5.69947	1.20179e-08	3.58836e-07	protein_coding
GJA4	306.189	0.879677	0.154371	5.69847	1.20886e-08	3.60653e-07	protein_coding
VIM-AS1	23.2163	0.990807	0.173888	5.69797	1.21241e-08	3.61116e-07	lncRNA
ZDHHC15	22.9109	1.24968	0.219318	5.69804	1.21196e-08	3.61116e-07	protein_coding
PITX3	1.084	2.13415	0.374565	5.69768	1.2145e-08	3.61444e-07	protein_coding
TCF23	12.0344	2.59705	0.455877	5.69682	1.22061e-08	3.62964e-07	protein_coding
HSPA7	70.6228	1.40888	0.24739	5.69497	1.2339e-08	3.66616e-07	unprocessed_pseudogene
CYP19A1	23.7241	1.22143	0.214498	5.69438	1.23821e-08	3.67296e-07	protein_coding
FAM43B	10.5193	1.67936	0.29491	5.69447	1.23753e-08	3.67296e-07	protein_coding
PNMA2	172.486	1.67169	0.293592	5.69393	1.24151e-08	3.67973e-07	protein_coding
CDH5	1263.27	0.837452	0.147123	5.69217	1.25435e-08	3.71475e-07	protein_coding
IGFL2	106.959	2.19662	0.386073	5.68964	1.27305e-08	3.764e-07	protein_coding
GNG11	559.855	0.84882	0.149209	5.6888	1.27934e-08	3.77953e-07	protein_coding
RAB7B	129.038	1.10227	0.193851	5.68618	1.29916e-08	3.83495e-07	protein_coding
MDGA1	131.657	1.25318	0.220465	5.68427	1.3137e-08	3.87473e-07	protein_coding
FAM225A	16.7088	1.11508	0.196187	5.68375	1.31773e-08	3.88344e-07	lncRNA
ADAMTS9-AS1	17.6869	1.53512	0.270117	5.68316	1.3223e-08	3.89375e-07	lncRNA
KLHL6	233.174	1.23647	0.217618	5.68181	1.33274e-08	3.92118e-07	protein_coding
LINC00941	39.7594	2.14172	0.376952	5.68168	1.33377e-08	3.92118e-07	lncRNA
NOTCH3	4158.73	0.967462	0.170313	5.6805	1.34303e-08	3.94519e-07	protein_coding
C8orf88	19.8735	1.2987	0.228655	5.67975	1.34889e-08	3.95922e-07	protein_coding
SH2B3	1376.27	0.690407	0.121562	5.67948	1.35104e-08	3.96233e-07	protein_coding
CFAP54	10.3953	1.12063	0.197345	5.67851	1.35869e-08	3.98155e-07	protein_coding
ANKRD35	44.1869	1.06436	0.187447	5.6782	1.36118e-08	3.98562e-07	protein_coding
DCSTAMP	23.9192	1.88913	0.332716	5.6779	1.36357e-08	3.9894e-07	protein_coding
DENND5A	1411.84	0.730612	0.12873	5.67553	1.38258e-08	4.03853e-07	protein_coding
GPR141	16.17	1.53754	0.270943	5.67477	1.38874e-08	4.05324e-07	protein_coding
LAMP5	88.4651	1.77808	0.3135	5.67172	1.41368e-08	4.12272e-07	protein_coding
IL1RN	723.054	1.4526	0.256154	5.67079	1.4214e-08	4.13859e-07	protein_coding
SHANK1	19.3544	1.28991	0.227514	5.66958	1.43151e-08	4.16134e-07	protein_coding
L3MBTL4-AS1	6.65206	1.38688	0.244625	5.66941	1.43288e-08	4.16199e-07	lncRNA
LTA	25.6338	1.18945	0.209853	5.66801	1.44467e-08	4.19289e-07	protein_coding
ASPN	1431.26	1.76724	0.311883	5.66636	1.45865e-08	4.22672e-07	protein_coding
PLK2	1041.46	1.00227	0.176876	5.66648	1.4576e-08	4.22672e-07	protein_coding
COL4A1	22826.9	0.912212	0.16106	5.66381	1.48049e-08	4.27975e-07	protein_coding
ABCD2	21.388	1.34139	0.236899	5.66231	1.49351e-08	4.31395e-07	protein_coding
FHL1	1451.19	1.3442	0.237489	5.66005	1.51326e-08	4.36602e-07	protein_coding
MICU3	34.76	1.14671	0.2026	5.65998	1.51394e-08	4.36602e-07	protein_coding
TLN1	16225.5	0.531901	0.094033	5.65653	1.54464e-08	4.44747e-07	protein_coding
CD79B	107.635	1.29393	0.22882	5.65477	1.56058e-08	4.48628e-07	protein_coding
FOLH1	83.5791	1.07312	0.189872	5.65181	1.58768e-08	4.56055e-07	protein_coding
MUC6	65.4275	2.72724	0.482581	5.65137	1.59176e-08	4.56865e-07	protein_coding
GRAMD1B	254.722	1.38473	0.245037	5.65109	1.59434e-08	4.57246e-07	protein_coding
FMO2	65.8783	2.27387	0.402484	5.6496	1.60823e-08	4.60865e-07	protein_coding
CD300E	102.473	1.71717	0.304131	5.64613	1.64099e-08	4.69884e-07	protein_coding
SRL	27.6295	1.22063	0.216307	5.64307	1.67045e-08	4.7794e-07	protein_coding
RBMS2	2192.47	0.500694	0.0887372	5.64243	1.67663e-08	4.79333e-07	protein_coding
GEM	1185.02	1.05866	0.187644	5.64187	1.68209e-08	4.80018e-07	protein_coding
SLC22A5	1103.74	-0.526288	0.093284	-5.64178	1.683e-08	4.80018e-07	protein_coding
NOTCH4	732.29	0.680061	0.120544	5.64161	1.68466e-08	4.80114e-07	protein_coding
PALM	354.45	1.16669	0.206896	5.63902	1.71019e-08	4.86245e-07	protein_coding
TICAM2	5.03035	0.97073	0.172169	5.63825	1.71788e-08	4.88049e-07	protein_coding
OSR1	63.4235	1.80255	0.319779	5.63684	1.73194e-08	4.91277e-07	protein_coding
DIO2	836.699	1.36318	0.241965	5.6338	1.76281e-08	4.99253e-07	protein_coding
COL18A1	6577.89	0.95576	0.169759	5.63009	1.8011e-08	5.097e-07	protein_coding
CYSLTR2	31.8185	1.31255	0.233236	5.62758	1.82754e-08	5.16777e-07	protein_coding
PEG3	65.3383	1.26934	0.225616	5.62611	1.84322e-08	5.20403e-07	protein_coding
A1CF	1367.31	-0.895054	0.159307	-5.6184	1.9273e-08	5.43294e-07	protein_coding
CYP27C1	25.0842	1.49053	0.265347	5.61727	1.93996e-08	5.46015e-07	protein_coding
LDHC	19.0006	-3.4217	0.609166	-5.61702	1.94281e-08	5.46396e-07	protein_coding
LINC00519	4.30722	1.38246	0.246198	5.61526	1.96272e-08	5.51567e-07	lncRNA
SEMA3G	319.407	1.04628	0.186383	5.6136	1.98158e-08	5.56006e-07	protein_coding
HSPB8	494.539	1.55054	0.276271	5.61238	1.99567e-08	5.59528e-07	protein_coding
CASP6	2561.01	-0.592201	0.105567	-5.6097	2.02672e-08	5.67795e-07	protein_coding
GLIPR2	816.014	0.836397	0.149144	5.60798	2.04696e-08	5.73024e-07	protein_coding
PCDH19	264.818	-2.08642	0.372062	-5.60773	2.04998e-08	5.73426e-07	protein_coding
PI4K2A	1198.16	0.3884	0.0692886	5.60555	2.07601e-08	5.80259e-07	protein_coding
SOX11	51.9225	1.36649	0.243824	5.60443	2.08941e-08	5.83555e-07	protein_coding
HOPX	591.157	1.50378	0.268341	5.60401	2.09445e-08	5.84064e-07	protein_coding
VWF	5496.4	1.07253	0.191384	5.60405	2.09399e-08	5.84064e-07	protein_coding
ANKRD53	11.2368	0.958703	0.171185	5.6004	2.13852e-08	5.95897e-07	protein_coding
CD180	135.492	1.25167	0.223502	5.60025	2.1404e-08	5.95963e-07	protein_coding
EBF4	207.084	1.03346	0.184549	5.59992	2.14449e-08	5.96377e-07	protein_coding
S100B	105.121	1.22909	0.219485	5.59987	2.14517e-08	5.96377e-07	protein_coding
ANKRD44	325.637	0.688706	0.12299	5.59971	2.14709e-08	5.96455e-07	protein_coding
PDPN	1352.23	1.14091	0.203897	5.59549	2.19995e-08	6.10671e-07	protein_coding
CDH2	149.723	1.61651	0.288909	5.59524	2.20318e-08	6.111e-07	protein_coding
SPOCK1	971.68	1.68711	0.301555	5.5947	2.21008e-08	6.12545e-07	protein_coding
HLA-DMA	1694.13	0.954235	0.170593	5.59364	2.22357e-08	6.15345e-07	protein_coding
PRR16	131.116	1.11535	0.199488	5.59105	2.25696e-08	6.23635e-07	protein_coding
SPSB1	1606.82	0.646115	0.115641	5.58726	2.3068e-08	6.36924e-07	protein_coding
CD69	134.096	1.35637	0.242865	5.58488	2.33865e-08	6.44735e-07	protein_coding
SH2D1A	55.1203	1.34227	0.240385	5.58383	2.35282e-08	6.48151e-07	protein_coding
HOXB-AS1	21.8072	1.01026	0.180958	5.58285	2.36608e-08	6.5131e-07	lncRNA
C3	9071.34	1.61907	0.290035	5.58235	2.37293e-08	6.527e-07	protein_coding
MMP11	7524.39	1.50299	0.269257	5.58199	2.37782e-08	6.5355e-07	protein_coding
PODN	968.555	1.28487	0.230332	5.57833	2.42836e-08	6.66432e-07	protein_coding
COX4I2	35.9224	0.940861	0.168681	5.57775	2.43653e-08	6.68169e-07	protein_coding
GJA1	1658.46	1.09452	0.196306	5.57557	2.46724e-08	6.7608e-07	protein_coding
SLC31A2	47.6246	0.870248	0.156118	5.57429	2.48547e-08	6.8056e-07	protein_coding
SNX18	877.84	0.542211	0.0973014	5.57249	2.51125e-08	6.87103e-07	protein_coding
STAT1	10207.8	0.807468	0.145003	5.56864	2.5673e-08	7.01908e-07	protein_coding
LGALS4	50846.1	-0.862772	0.154953	-5.56798	2.57712e-08	7.04064e-07	protein_coding
CYGB	903.626	0.877401	0.157634	5.56608	2.60539e-08	7.11251e-07	protein_coding
SNCB	2.57239	2.17273	0.390381	5.56566	2.61163e-08	7.12419e-07	protein_coding
CD276	4216.01	0.557205	0.100129	5.56488	2.62326e-08	7.15056e-07	protein_coding
NAP1L3	62.999	1.33192	0.239404	5.56348	2.64449e-08	7.19761e-07	protein_coding
CIITA	707.007	1.2467	0.224151	5.56187	2.66906e-08	7.25904e-07	protein_coding
JAM2	245.681	1.11098	0.199763	5.56147	2.67517e-08	7.27021e-07	protein_coding
HTRA3	2833.57	1.28324	0.23081	5.55973	2.70198e-08	7.33757e-07	protein_coding
BATF3	73.7108	0.86643	0.155874	5.55852	2.7207e-08	7.37256e-07	protein_coding
NOG	10.639	2.0966	0.377189	5.55851	2.72095e-08	7.37256e-07	protein_coding
PRKD1	232.973	1.18287	0.21287	5.55677	2.74811e-08	7.4406e-07	protein_coding
CYYR1	307.519	0.843382	0.151808	5.55556	2.76716e-08	7.47943e-07	protein_coding
PTPRC	1228.92	1.2841	0.231142	5.55547	2.76863e-08	7.47943e-07	protein_coding
TRHDE-AS1	4.67992	2.92058	0.525804	5.5545	2.78403e-08	7.51543e-07	lncRNA
SLC26A2	7844.87	-1.77899	0.320406	-5.55228	2.81965e-08	7.60593e-07	protein_coding
KLF9	1182.09	0.946991	0.1706	5.55095	2.84124e-08	7.65762e-07	protein_coding
C6	19.3077	1.95639	0.352465	5.55058	2.84726e-08	7.66333e-07	protein_coding
SSTR2	42.7963	0.990651	0.178499	5.5499	2.85838e-08	7.68755e-07	protein_coding
IL6ST	3142.96	0.582771	0.105037	5.54826	2.88533e-08	7.75329e-07	protein_coding
GATA3	96.2091	1.14456	0.206343	5.54687	2.90823e-08	7.80429e-07	protein_coding
TWSG1	1820.27	0.825282	0.14881	5.54586	2.92509e-08	7.84373e-07	protein_coding
EHBP1	1700.11	0.525608	0.0948154	5.54349	2.96509e-08	7.94514e-07	protein_coding
FIBIN	492.064	1.30703	0.235811	5.54269	2.97859e-08	7.97542e-07	protein_coding
TNC	6794.71	1.46844	0.265114	5.5389	3.04381e-08	8.14404e-07	protein_coding
TMEM200B	128.42	1.17232	0.211663	5.53863	3.04854e-08	8.15068e-07	protein_coding
RASGRP1	128.485	1.11086	0.200621	5.53709	3.07539e-08	8.21644e-07	protein_coding
HCAR3	31.3849	2.39375	0.43251	5.53454	3.12039e-08	8.33053e-07	protein_coding
LILRA4	8.40627	1.69704	0.306645	5.53421	3.1264e-08	8.34043e-07	protein_coding
HDAC9	219.295	1.12325	0.202993	5.53346	3.13982e-08	8.3701e-07	protein_coding
PRND	36.7121	1.93368	0.34947	5.53318	3.1448e-08	8.37721e-07	protein_coding
NCCRP1	58.9445	2.38563	0.431188	5.53268	3.15375e-08	8.39488e-07	protein_coding
SCUBE3	335.327	1.72957	0.312669	5.53165	3.1724e-08	8.43836e-07	protein_coding
DGKI	57.0005	1.36044	0.245955	5.53124	3.17971e-08	8.45159e-07	protein_coding
DIRAS1	39.953	1.41884	0.256536	5.53076	3.18842e-08	8.46856e-07	protein_coding
RNF122	239.709	0.656206	0.118712	5.5277	3.24464e-08	8.61157e-07	protein_coding
RASGRP4	51.6172	1.15576	0.209106	5.52716	3.25463e-08	8.63179e-07	protein_coding
SELL	246.071	1.27943	0.231523	5.52613	3.27363e-08	8.67584e-07	protein_coding
MYLK	6002.36	1.25082	0.226364	5.52572	3.28135e-08	8.68996e-07	protein_coding
SAMHD1	3655.26	0.73655	0.133306	5.52527	3.28985e-08	8.70611e-07	protein_coding
MRAP	2.67737	2.16996	0.393011	5.52138	3.36356e-08	8.88175e-07	protein_coding
SPTBN4	25.5067	1.33007	0.240904	5.52116	3.36773e-08	8.8863e-07	protein_coding
TCAF2	89.6395	0.938639	0.17004	5.52011	3.38792e-08	8.93308e-07	protein_coding
CLCA4	1177.78	-3.24923	0.588866	-5.51777	3.43323e-08	9.04598e-07	protein_coding
TNFSF14	62.0998	1.17618	0.21318	5.51729	3.44267e-08	9.06427e-07	protein_coding
PODXL	4619.91	0.84849	0.153814	5.51635	3.46118e-08	9.10641e-07	protein_coding
HEYL	694.424	0.872064	0.15813	5.51484	3.49096e-08	9.17811e-07	protein_coding
CCR2	80.471	1.44395	0.26184	5.51464	3.49503e-08	9.18217e-07	protein_coding
GIMAP6	448.047	0.983374	0.178346	5.51385	3.51075e-08	9.21681e-07	protein_coding
SUCNR1	74.8243	1.4453	0.262261	5.51093	3.56936e-08	9.35713e-07	protein_coding
ARHGAP22	119.288	1.10842	0.201278	5.50688	3.65242e-08	9.54803e-07	protein_coding
GPR162	65.9544	0.83523	0.151664	5.50711	3.64773e-08	9.54803e-07	protein_coding
NTNG2	85.3881	1.03836	0.188556	5.50687	3.6527e-08	9.54803e-07	protein_coding
BPGM	596.282	0.484253	0.0879437	5.50639	3.66256e-08	9.56693e-07	protein_coding
LINC00632	3.20939	1.53312	0.278462	5.50566	3.67785e-08	9.59997e-07	lncRNA
GLI2	225.909	1.14267	0.207592	5.50439	3.70439e-08	9.65535e-07	protein_coding
SMARCD3	313.256	0.706621	0.128396	5.50346	3.72419e-08	9.69305e-07	protein_coding
ERG	380.918	0.927506	0.168587	5.50166	3.76224e-08	9.78506e-07	protein_coding
TMEM86A	226.046	0.819104	0.148894	5.50126	3.77086e-08	9.80046e-07	protein_coding
DEFA5	410.536	-3.1752	0.577239	-5.50068	3.78337e-08	9.82593e-07	protein_coding
CSPG4	1145.24	0.936405	0.170293	5.4988	3.82377e-08	9.91667e-07	protein_coding
LRRC15	1026.22	1.6	0.291257	5.49345	3.94158e-08	1.02149e-06	protein_coding
FNDC1	2223.09	1.68579	0.306923	5.49256	3.96153e-08	1.0252e-06	protein_coding
RYR1	37.5174	1.2018	0.218823	5.49213	3.97119e-08	1.02696e-06	protein_coding
POMC	12.1553	1.1392	0.207449	5.49148	3.98584e-08	1.03002e-06	protein_coding
TREML1	8.39312	1.27474	0.232196	5.48994	4.0207e-08	1.03829e-06	protein_coding
CITED1	60.5621	1.6602	0.302415	5.48979	4.0241e-08	1.03843e-06	protein_coding
MMP12	2635	1.58035	0.287909	5.48906	4.04068e-08	1.04197e-06	protein_coding
S100A9	1301.5	1.42414	0.259483	5.48838	4.05626e-08	1.04524e-06	protein_coding
CCL1	1.11862	2.24397	0.40887	5.48823	4.05977e-08	1.04531e-06	protein_coding
DLG4	326.675	0.78527	0.143146	5.4858	4.11598e-08	1.05763e-06	protein_coding
CCDC69	866.403	0.925189	0.168686	5.48467	4.14248e-08	1.06322e-06	protein_coding
LRRC17	108.054	1.22193	0.222792	5.48462	4.1436e-08	1.06322e-06	protein_coding
CNIH3	189.484	1.03611	0.189035	5.48103	4.22858e-08	1.08426e-06	protein_coding
BCKDHB	1566.07	-0.563159	0.102785	-5.47898	4.27782e-08	1.09611e-06	protein_coding
JAK2	737.895	0.716537	0.130795	5.47832	4.29393e-08	1.09946e-06	protein_coding
FLT1	1668.85	0.774182	0.141349	5.47708	4.32393e-08	1.10636e-06	protein_coding
ETV1	463.702	1.10205	0.20128	5.4752	4.37016e-08	1.11741e-06	protein_coding
CD8A	264.011	1.42013	0.259426	5.47411	4.39714e-08	1.12351e-06	protein_coding
UGT1A8	41.2498	-2.14532	0.392014	-5.47257	4.43565e-08	1.13256e-06	protein_coding
SPOCK3	7.8928	2.92364	0.534471	5.47016	4.49637e-08	1.14564e-06	protein_coding
METTL11B	3.77348	1.98789	0.363419	5.46998	4.50096e-08	1.14601e-06	protein_coding
CST2	77.3269	1.79375	0.327993	5.46887	4.5292e-08	1.15239e-06	protein_coding
BHMT2	40.4018	1.35909	0.248555	5.46797	4.55219e-08	1.15743e-06	protein_coding
SFMBT2	217.861	1.07767	0.197096	5.46772	4.55855e-08	1.15824e-06	protein_coding
TNXB	376.024	1.44464	0.264247	5.467	4.57722e-08	1.16135e-06	protein_coding
MEIS2	217.164	1.31861	0.241225	5.46631	4.59495e-08	1.16504e-06	protein_coding
PHYHD1	95.3982	1.11749	0.204563	5.46282	4.6862e-08	1.18652e-06	protein_coding
GPR65	107.849	1.08529	0.19868	5.46249	4.69509e-08	1.18794e-06	protein_coding
KERA	7.02774	1.89053	0.346181	5.46111	4.73161e-08	1.19634e-06	protein_coding
LINC00189	3.13876	1.37138	0.251167	5.46	4.76125e-08	1.203e-06	lncRNA
HMCN1	543.264	1.29493	0.237353	5.45569	4.87819e-08	1.23169e-06	protein_coding
LINC00578	36.0543	1.32912	0.243639	5.45527	4.88992e-08	1.2338e-06	lncRNA
HAMP	21.4415	1.68194	0.308382	5.45408	4.92274e-08	1.24121e-06	protein_coding
CNTN4	123.308	1.11785	0.204962	5.45392	4.92724e-08	1.24149e-06	protein_coding
MAP4K1	180.449	1.01244	0.18564	5.45375	4.93196e-08	1.24181e-06	protein_coding
MCEMP1	45.505	1.74646	0.320285	5.45283	4.95735e-08	1.24648e-06	protein_coding
PRICKLE2	320.517	0.930937	0.170805	5.45028	5.02912e-08	1.26278e-06	protein_coding
SHE	158.725	0.949051	0.174135	5.45008	5.0346e-08	1.26328e-06	protein_coding
PURG	3.89574	1.28536	0.235955	5.4475	5.10822e-08	1.28086e-06	protein_coding
CHSY1	1657.89	0.578966	0.106295	5.44677	5.1292e-08	1.28524e-06	protein_coding
STAC2	6.9976	1.45333	0.266844	5.44636	5.14112e-08	1.28734e-06	protein_coding
G0S2	740.615	1.30235	0.239217	5.44425	5.20248e-08	1.3018e-06	protein_coding
TRAF3IP3	156.442	1.03366	0.189879	5.44377	5.21639e-08	1.30439e-06	protein_coding
FAM107A	138.714	1.20468	0.221314	5.44332	5.22977e-08	1.30683e-06	protein_coding
LAMC1	8484.92	0.613977	0.112801	5.443	5.23914e-08	1.30827e-06	protein_coding
MFNG	359.577	0.777917	0.142928	5.44271	5.24772e-08	1.30951e-06	protein_coding
PDE1A	162.818	1.09616	0.201472	5.44077	5.30517e-08	1.32294e-06	protein_coding
TSPAN9	1679.04	0.628476	0.115519	5.44046	5.31429e-08	1.32431e-06	protein_coding
TCTEX1D1	15.4482	0.968828	0.178184	5.43723	5.41161e-08	1.34763e-06	protein_coding
CCL2	673.205	1.24923	0.229851	5.43496	5.48079e-08	1.36299e-06	protein_coding
MYO18B	21.0382	-2.23924	0.411997	-5.43508	5.4772e-08	1.36299e-06	protein_coding
LHFPL3-AS2	228.063	-2.02143	0.37196	-5.43454	5.49391e-08	1.36532e-06	lncRNA
SIGLEC11	10.6156	1.3138	0.241785	5.43374	5.51848e-08	1.37048e-06	protein_coding
RGS1	1487.1	1.27941	0.235509	5.43255	5.55533e-08	1.37869e-06	protein_coding
HDAC7	3136.99	0.407442	0.0750067	5.43208	5.57012e-08	1.38142e-06	protein_coding
GPD1L	2913.55	-0.5622	0.103523	-5.43067	5.61413e-08	1.39139e-06	protein_coding
FPR1	227.398	1.54428	0.284416	5.42967	5.64599e-08	1.39634e-06	protein_coding
TFPI	819.81	1.02022	0.187904	5.42948	5.65182e-08	1.39634e-06	protein_coding
PBX3	664.047	0.773218	0.14243	5.42876	5.6748e-08	1.40068e-06	protein_coding
ZIK1	41.9243	0.953158	0.175609	5.42774	5.70713e-08	1.40771e-06	protein_coding
DRAM1	1287.37	0.667257	0.12295	5.42708	5.72838e-08	1.41199e-06	protein_coding
RRAD	156.222	1.45541	0.268311	5.42434	5.81695e-08	1.43285e-06	protein_coding
HADH	5028.82	-0.62249	0.114787	-5.423	5.86056e-08	1.44163e-06	protein_coding
REM1	38.95	1.01427	0.187106	5.42083	5.93232e-08	1.45731e-06	protein_coding
TGFB1I1	1442.69	0.837409	0.154606	5.41641	6.08066e-08	1.49274e-06	protein_coding
POM121L9P	14.661	1.23161	0.227418	5.41561	6.10797e-08	1.49843e-06	transcribed_unprocessed_pseudogene
SLC8A3	6.80326	1.12213	0.20721	5.41543	6.11424e-08	1.49896e-06	protein_coding
NREP	1579.99	0.75885	0.140243	5.41096	6.26867e-08	1.53578e-06	protein_coding
ZNF835	13.8373	1.23823	0.228855	5.41055	6.28312e-08	1.53828e-06	protein_coding
CITED2	1168.46	0.598678	0.110681	5.40906	6.3356e-08	1.55009e-06	protein_coding
PMM2	1532.66	-0.469866	0.0868898	-5.4076	6.38733e-08	1.56064e-06	protein_coding
SCEL	148.179	2.3351	0.431811	5.4077	6.38404e-08	1.56064e-06	protein_coding
IGKV2D-40	44.2739	2.77695	0.513662	5.40618	6.43845e-08	1.57207e-06	IG_V_gene
FAM20C	1272.09	1.01992	0.188778	5.40273	6.56327e-08	1.59932e-06	protein_coding
MT-TM	9.13329	-1.88407	0.348733	-5.40261	6.56782e-08	1.59936e-06	Mt_tRNA
LURAP1	16.0659	1.0004	0.18525	5.40028	6.65355e-08	1.61807e-06	protein_coding
GDF6	19.2522	1.9378	0.358994	5.39785	6.74432e-08	1.63795e-06	protein_coding
ROR1	110.362	1.26726	0.234976	5.39315	6.92328e-08	1.68028e-06	protein_coding
GAS7	948.821	1.11663	0.207069	5.39252	6.94759e-08	1.68506e-06	protein_coding
AMBP	66.2037	-1.58295	0.293581	-5.39186	6.9732e-08	1.69014e-06	protein_coding
ANGPT4	5.03509	1.43287	0.265767	5.39147	6.98821e-08	1.69265e-06	protein_coding
PCDHA7	5.43557	1.68405	0.312407	5.39056	7.02386e-08	1.70015e-06	protein_coding
CYTIP	334.345	1.04021	0.193009	5.38941	7.06879e-08	1.70989e-06	protein_coding
TRBV6-5	7.47837	1.50062	0.278612	5.38605	7.20219e-08	1.74099e-06	TR_V_gene
PLA1A	296.521	1.27975	0.237678	5.38438	7.26963e-08	1.75613e-06	protein_coding
PLEKHM2	2606.44	0.39392	0.073174	5.38334	7.31159e-08	1.76509e-06	protein_coding
IGHGP	1493.44	2.05623	0.381997	5.38285	7.33142e-08	1.76796e-06	IG_C_pseudogene
LINC01354	4.56075	1.61566	0.300151	5.38281	7.33324e-08	1.76796e-06	lncRNA
CREG2	55.1247	1.91271	0.355448	5.38114	7.40157e-08	1.78207e-06	protein_coding
MKS1	810.103	-0.445293	0.0827635	-5.38031	7.43592e-08	1.78915e-06	protein_coding
RNF180	65.4886	1.06954	0.198922	5.37665	7.5884e-08	1.82222e-06	protein_coding
HCFC1R1	1179.32	0.686619	0.127754	5.37455	7.67723e-08	1.84233e-06	protein_coding
LAIR2	28.6653	1.6482	0.306677	5.37438	7.68488e-08	1.84295e-06	protein_coding
SHISA3	78.5555	1.91305	0.35599	5.3739	7.70533e-08	1.84664e-06	protein_coding
LILRB5	117.189	1.34673	0.250737	5.37106	7.82749e-08	1.87467e-06	protein_coding
HLA-DRB5	2620.95	1.39887	0.260613	5.36761	7.97868e-08	1.90962e-06	protein_coding
CFD	542.096	1.47889	0.275618	5.36572	8.06261e-08	1.92844e-06	protein_coding
ANKRD33B	75.374	1.09324	0.203762	5.3653	8.08129e-08	1.93164e-06	protein_coding
MYADM	6572.97	0.725025	0.135136	5.36515	8.08813e-08	1.932e-06	protein_coding
CD3E	416.252	1.07336	0.200169	5.36226	8.21887e-08	1.96065e-06	protein_coding
COMP	1379.51	2.0263	0.377958	5.3612	8.26729e-08	1.9709e-06	protein_coding
HOXB2	168.309	0.966931	0.180434	5.3589	8.37284e-08	1.99476e-06	protein_coding
CISD3	3188.89	-0.546036	0.101913	-5.35785	8.42164e-08	2.00507e-06	protein_coding
CBLN3	88.0685	0.765258	0.142867	5.35644	8.48767e-08	2.01814e-06	protein_coding
TBC1D10C	191.212	1.00909	0.188412	5.35578	8.51866e-08	2.02418e-06	protein_coding
ITGA11	1992.35	1.36724	0.255393	5.35346	8.62878e-08	2.04901e-06	protein_coding
IL2RB	519.295	1.10035	0.205591	5.35216	8.69094e-08	2.06133e-06	protein_coding
PRELP	1252.7	1.8091	0.338015	5.35214	8.69201e-08	2.06133e-06	protein_coding
LINC01010	4.8171	1.77466	0.33159	5.35197	8.70023e-08	2.06193e-06	lncRNA
ADAMTS9-AS2	10.638	1.217	0.22743	5.35111	8.74162e-08	2.07039e-06	lncRNA
TBX5-AS1	1.36027	2.71305	0.507158	5.34951	8.81906e-08	2.08737e-06	lncRNA
ATF5	1795.38	0.51953	0.0971395	5.34829	8.87915e-08	2.09935e-06	protein_coding
LINC01197	21.0739	1.11742	0.208932	5.34824	8.88125e-08	2.09935e-06	lncRNA
EPB41L3	621.27	1.28001	0.239386	5.34706	8.93958e-08	2.11176e-06	protein_coding
CADM3	52.3504	1.97656	0.369664	5.34692	8.94648e-08	2.11202e-06	protein_coding
KLHDC7B	56.4289	1.22939	0.229973	5.3458	9.00202e-08	2.12237e-06	protein_coding
IFNG	14.024	1.65977	0.310488	5.34567	9.00807e-08	2.12242e-06	protein_coding
HTR2A	25.0707	1.44848	0.271	5.34495	9.04441e-08	2.1296e-06	protein_coding
ARHGAP29	666.897	0.888009	0.166214	5.34256	9.16447e-08	2.15508e-06	protein_coding
ATP8B4	93.7015	0.819191	0.1534	5.34024	9.28235e-08	2.18138e-06	protein_coding
ARHGAP24	244.843	0.914922	0.171381	5.33853	9.37041e-08	2.19781e-06	protein_coding
FLRT2	283.978	1.30762	0.245082	5.33546	9.53043e-08	2.2339e-06	protein_coding
MT2A	2158.09	1.0043	0.188331	5.33264	9.67946e-08	2.26591e-06	protein_coding
IKZF1	338.785	1.14208	0.214218	5.33138	9.74687e-08	2.27875e-06	protein_coding
CCDC42	0.78086	1.84996	0.34709	5.32991	9.82598e-08	2.29429e-06	protein_coding
COL24A1	89.6982	1.45908	0.2738	5.329	9.87563e-08	2.3044e-06	protein_coding
FASLG	29.4457	1.29688	0.243417	5.32781	9.94039e-08	2.31802e-06	protein_coding
TNNT1	185.317	2.53753	0.476293	5.32767	9.94806e-08	2.31832e-06	protein_coding
CMA1	6.40938	2.40853	0.452297	5.32511	1.00892e-07	2.34819e-06	protein_coding
HSPA6	212.162	1.26756	0.238314	5.31888	1.04409e-07	2.42694e-06	protein_coding
PCDHGA3	9.62644	1.35142	0.254139	5.31765	1.05119e-07	2.44187e-06	protein_coding
CHST6	121.233	1.44238	0.27127	5.31715	1.05406e-07	2.44698e-06	protein_coding
ENO2	1257.03	1.02337	0.192507	5.31604	1.06049e-07	2.46033e-06	protein_coding
PLA2G5	56.8221	1.50656	0.283416	5.31573	1.0623e-07	2.46297e-06	protein_coding
CDH23	75.6309	1.00292	0.188814	5.31167	1.08627e-07	2.51694e-06	protein_coding
PDZD4	66.6429	1.35495	0.255125	5.31094	1.09062e-07	2.52379e-06	protein_coding
JPH2	307.778	1.5116	0.284724	5.30899	1.10231e-07	2.5476e-06	protein_coding
MCAM	3898.13	0.748246	0.140948	5.30868	1.10421e-07	2.55036e-06	protein_coding
LAMC2	10267.5	0.918687	0.173079	5.3079	1.10898e-07	2.55811e-06	protein_coding
MEIS1	376.946	1.06626	0.200897	5.30747	1.11156e-07	2.55885e-06	protein_coding
MFGE8	4148.02	0.971639	0.183064	5.30764	1.11056e-07	2.55885e-06	protein_coding
NOTUM	4426.15	-2.46666	0.46476	-5.30738	1.11211e-07	2.55885e-06	protein_coding
PRRG3	20.1485	1.19942	0.225984	5.30755	1.11107e-07	2.55885e-06	protein_coding
CLEC2D	172.856	0.762263	0.143643	5.30664	1.11665e-07	2.56604e-06	protein_coding
SRSF12	14.7454	1.21363	0.228747	5.30554	1.12339e-07	2.57826e-06	protein_coding
EHD3	363.359	0.822395	0.155017	5.3052	1.12552e-07	2.58142e-06	protein_coding
SERPINH1	10763.4	0.67004	0.126301	5.30509	1.12619e-07	2.58142e-06	protein_coding
SASH3	451.146	1.01972	0.192247	5.3042	1.13171e-07	2.59243e-06	protein_coding
ACAP1	366.546	0.99466	0.187545	5.30359	1.13546e-07	2.59938e-06	protein_coding
PDCD1	65.4392	1.16127	0.218965	5.30344	1.13641e-07	2.59991e-06	protein_coding
CSRP1	11527.9	0.640013	0.12071	5.30209	1.14484e-07	2.61705e-06	protein_coding
TMEM54	8081.3	-0.72883	0.137463	-5.30201	1.14534e-07	2.61705e-06	protein_coding
SRGAP2B	44.6581	0.762014	0.143746	5.30112	1.15095e-07	2.62822e-06	protein_coding
HNRNPA1P21	46.2438	1.06888	0.20166	5.30043	1.15528e-07	2.63645e-06	processed_pseudogene
SDC3	4141.04	0.569955	0.107537	5.30006	1.15762e-07	2.64013e-06	protein_coding
TMEM119	967.31	1.12072	0.211462	5.29987	1.15887e-07	2.64131e-06	protein_coding
NDN	468.46	0.977129	0.184399	5.299	1.1644e-07	2.65061e-06	protein_coding
GUCA2B	43.9486	-2.91993	0.551079	-5.29858	1.16708e-07	2.65503e-06	protein_coding
IGHG1	67024	2.06663	0.39006	5.29823	1.16933e-07	2.65848e-06	IG_C_gene
CCBE1	54.3926	1.77886	0.335785	5.29762	1.1732e-07	2.66561e-06	protein_coding
PCDH7	529.732	1.26176	0.238224	5.29652	1.18031e-07	2.68009e-06	protein_coding
DPYSL4	32.1492	1.40113	0.264606	5.29516	1.18913e-07	2.69507e-06	protein_coding
MRVI1	1219.2	1.03992	0.19639	5.29516	1.18913e-07	2.69507e-06	protein_coding
ITGB1	15272.7	0.627318	0.118479	5.29478	1.19158e-07	2.69894e-06	protein_coding
SAMD13	418.076	-0.96578	0.18242	-5.29428	1.19487e-07	2.70469e-06	protein_coding
UST	111.443	1.2537	0.236949	5.29099	1.21655e-07	2.75205e-06	protein_coding
C19orf38	46.0979	1.04242	0.197029	5.29069	1.21855e-07	2.75486e-06	protein_coding
AKAP12	1700.7	1.46233	0.276407	5.29051	1.21975e-07	2.75586e-06	protein_coding
FLT3LG	52.8566	0.690191	0.130464	5.29029	1.2212e-07	2.75742e-06	protein_coding
PML	3557.22	0.581898	0.110065	5.28685	1.24442e-07	2.8081e-06	protein_coding
BHLHE41	962.342	1.1902	0.225224	5.28451	1.26038e-07	2.84236e-06	protein_coding
C5orf46	33.9726	2.11017	0.399364	5.28382	1.26515e-07	2.85134e-06	protein_coding
NPR2	366.327	0.637277	0.120612	5.2837	1.26598e-07	2.85145e-06	protein_coding
PERM1	87.79	1.09885	0.208066	5.28126	1.28298e-07	2.88616e-06	protein_coding
GLCE	3815.65	-0.612349	0.115985	-5.27955	1.29505e-07	2.91149e-06	protein_coding
TNFSF18	22.6812	1.49794	0.283835	5.27749	1.30964e-07	2.94247e-06	protein_coding
NPAS3	15.642	1.32111	0.250372	5.27658	1.31616e-07	2.95348e-06	protein_coding
TRIM61	3.59033	1.1498	0.217956	5.27538	1.32484e-07	2.96928e-06	protein_coding
RN7SL138P	5.81533	1.05631	0.200259	5.27469	1.3298e-07	2.97856e-06	misc_RNA
CRMP1	285.047	0.874279	0.165773	5.27397	1.33507e-07	2.98852e-06	protein_coding
APOD	1011.07	1.70684	0.32365	5.27371	1.33691e-07	2.9908e-06	protein_coding
SCHIP1	19.6681	0.821057	0.155732	5.27223	1.34776e-07	3.01321e-06	protein_coding
HPGDS	33.0113	1.17951	0.223791	5.27057	1.35999e-07	3.03811e-06	protein_coding
SLAMF9	22.2869	1.56378	0.296704	5.27049	1.36057e-07	3.03811e-06	protein_coding
IGFBP7	13253.8	0.855826	0.162438	5.26865	1.37433e-07	3.06505e-06	protein_coding
PKNOX2	25.1567	1.20183	0.228107	5.26873	1.37374e-07	3.06505e-06	protein_coding
MTMR8	110.947	-0.718499	0.136404	-5.26745	1.38335e-07	3.08329e-06	protein_coding
LINC01429	2.73302	1.73507	0.329433	5.26685	1.38785e-07	3.09143e-06	lncRNA
NFIC	3037.74	0.689514	0.130931	5.26625	1.39239e-07	3.09772e-06	protein_coding
STOM	3433.8	0.828489	0.157324	5.26612	1.39334e-07	3.09794e-06	protein_coding
HCFC2	362.22	0.52788	0.100273	5.26441	1.40641e-07	3.12508e-06	protein_coding
SCARA3	422.164	1.10682	0.21028	5.26355	1.41303e-07	3.13596e-06	protein_coding
PLN	400.369	1.57124	0.298533	5.26319	1.41578e-07	3.14015e-06	protein_coding
ANGPTL1	64.1601	1.72308	0.327567	5.26023	1.43875e-07	3.18914e-06	protein_coding
CCNA1	3.15304	1.44602	0.274968	5.25887	1.44944e-07	3.21087e-06	protein_coding
PODNL1	339.553	1.0364	0.197135	5.25729	1.46191e-07	3.23652e-06	protein_coding
ESRP1	8522.94	-0.455233	0.0866122	-5.256	1.47224e-07	3.25741e-06	protein_coding
TGFB1	1807.31	0.973826	0.185336	5.25439	1.48514e-07	3.28396e-06	protein_coding
NALCN	57.3374	1.77821	0.338453	5.25394	1.48876e-07	3.28995e-06	protein_coding
KCNQ3	74.0349	1.24944	0.237899	5.25197	1.5048e-07	3.32137e-06	protein_coding
FTH1P22	6.08711	1.35085	0.257315	5.24979	1.52273e-07	3.35889e-06	processed_pseudogene
AMPH	57.6185	1.16612	0.222234	5.24729	1.54355e-07	3.40275e-06	protein_coding
PREX2	143.332	0.920307	0.175428	5.24605	1.55391e-07	3.42351e-06	protein_coding
TACR1	14.8636	1.5522	0.295939	5.24501	1.56278e-07	3.44095e-06	protein_coding
MAGEA6	113.451	-6.39862	1.22015	-5.24412	1.57034e-07	3.4555e-06	protein_coding
CDC42EP3	1485.78	0.722389	0.137778	5.24315	1.57859e-07	3.47155e-06	protein_coding
DIXDC1	734.858	0.627275	0.119686	5.24101	1.59703e-07	3.50999e-06	protein_coding
SLC16A2	291.945	1.01982	0.194635	5.23966	1.60871e-07	3.53352e-06	protein_coding
MEGF11	41.5235	-1.56852	0.299563	-5.23604	1.64063e-07	3.5971e-06	protein_coding
GPSM3	784.188	0.710491	0.1357	5.23574	1.64329e-07	3.60077e-06	protein_coding
CTSW	103.204	1.27901	0.244305	5.23529	1.64724e-07	3.60724e-06	protein_coding
CD209	228.734	1.35447	0.258792	5.23382	1.6604e-07	3.63387e-06	protein_coding
PACS1	3290.84	0.482639	0.0922177	5.23369	1.66156e-07	3.63422e-06	protein_coding
GRM2	13.9395	0.960408	0.183526	5.23309	1.667e-07	3.64392e-06	protein_coding
NFKBIA	3855.82	0.60323	0.115281	5.23267	1.67075e-07	3.6499e-06	protein_coding
KRT40	208.509	-2.83608	0.542009	-5.23254	1.67201e-07	3.65047e-06	protein_coding
METTL24	15.8433	1.4099	0.269468	5.23215	1.67554e-07	3.65598e-06	protein_coding
LINC00211	1.28212	1.76827	0.338	5.23155	1.68093e-07	3.66554e-06	lncRNA
SIGLEC14	68.3017	1.41844	0.271138	5.23143	1.682e-07	3.66566e-06	protein_coding
DAAM2	426.987	0.900588	0.17219	5.23018	1.69341e-07	3.68391e-06	protein_coding
NR4A3	244.531	1.44208	0.275718	5.23027	1.69261e-07	3.68391e-06	protein_coding
THBS4	702.764	2.18139	0.417184	5.22885	1.70569e-07	3.70617e-06	protein_coding
LILRA5	84.7892	1.14976	0.219975	5.22677	1.72495e-07	3.74355e-06	protein_coding
LINC01537	4.1116	1.0919	0.208926	5.22627	1.7296e-07	3.75138e-06	lncRNA
CCDC144NL-AS1	58.0773	1.30125	0.249104	5.22373	1.75354e-07	3.80106e-06	lncRNA
MYH1	1.33531	1.97204	0.377568	5.223	1.76048e-07	3.81381e-06	protein_coding
DKK3	2907.85	0.90006	0.172414	5.22033	1.78609e-07	3.86698e-06	protein_coding
CLEC10A	100.198	1.3999	0.268262	5.2184	1.80478e-07	3.90511e-06	protein_coding
DOCK4	419.794	0.838852	0.160755	5.21821	1.80657e-07	3.90668e-06	protein_coding
CPXM2	615.446	1.45542	0.278954	5.21741	1.8144e-07	3.92119e-06	protein_coding
STC1	840.069	1.07709	0.206445	5.21731	1.81544e-07	3.92119e-06	protein_coding
RELB	1191.74	0.489173	0.0937697	5.21675	1.82088e-07	3.93059e-06	protein_coding
LPO	78.2793	-2.32316	0.445467	-5.21511	1.83708e-07	3.9632e-06	protein_coding
FOXI2	2.74037	1.5284	0.293102	5.21458	1.84237e-07	3.97225e-06	protein_coding
MTND1P23	154.427	-2.37988	0.456487	-5.21346	1.85349e-07	3.99387e-06	unprocessed_pseudogene
PPP1R14D	2005.38	-0.940331	0.180386	-5.21288	1.85931e-07	3.99928e-06	protein_coding
AFP	9.03588	-1.92405	0.36929	-5.21014	1.88695e-07	4.05634e-06	protein_coding
FOXP3	190.873	1.01276	0.194392	5.20988	1.88962e-07	4.05965e-06	protein_coding
C4orf19	742.586	-0.724408	0.139055	-5.20951	1.89338e-07	4.06534e-06	protein_coding
PCDH9	32.73	1.37152	0.263296	5.20903	1.89834e-07	4.07358e-06	protein_coding
IGF1	39.0121	1.53135	0.294069	5.20745	1.9145e-07	4.10341e-06	protein_coding
SLC6A1	56.6855	1.0615	0.203874	5.20664	1.92286e-07	4.11889e-06	protein_coding
EML1	442.545	0.989561	0.190075	5.20616	1.92793e-07	4.12732e-06	protein_coding
HLA-DQB1	2997.38	1.28709	0.247263	5.20533	1.93648e-07	4.14318e-06	protein_coding
PER1	1168.47	0.828287	0.159157	5.2042	1.9483e-07	4.166e-06	protein_coding
NPTX1	55.5069	1.82183	0.35019	5.20239	1.96737e-07	4.20184e-06	protein_coding
APOL4	330.611	1.09484	0.210543	5.2001	1.99178e-07	4.24649e-06	protein_coding
CD226	64.0562	1.13287	0.217879	5.19955	1.99768e-07	4.25657e-06	protein_coding
APOL1	4603.26	0.988158	0.190059	5.19923	2.00115e-07	4.26145e-06	protein_coding
ANKS1B	10.3518	1.30608	0.251231	5.19872	2.00662e-07	4.2706e-06	protein_coding
LMO2	262.888	0.726552	0.139788	5.19751	2.0197e-07	4.29341e-06	protein_coding
C10orf55	26.7432	1.06867	0.205656	5.19642	2.03161e-07	4.31367e-06	protein_coding
ZNF385B	15.6576	1.61112	0.310239	5.19314	2.06771e-07	4.38776e-06	protein_coding
ABCG4	8.40626	0.992175	0.191108	5.19169	2.08398e-07	4.41711e-06	protein_coding
MED24	5189.25	-0.442163	0.0851832	-5.19074	2.09463e-07	4.4371e-06	protein_coding
CIDEC	103.737	1.65889	0.319606	5.19044	2.09797e-07	4.44158e-06	protein_coding
LINC01503	66.1889	1.01723	0.196025	5.1893	2.11085e-07	4.46624e-06	lncRNA
ZNF454	12.4853	1.0257	0.197716	5.18774	2.12865e-07	4.50128e-06	protein_coding
MXRA7	2341.63	0.881203	0.169999	5.18358	2.17667e-07	4.60015e-06	protein_coding
ANGPT2	469.564	0.816265	0.157477	5.18339	2.17891e-07	4.60058e-06	protein_coding
ATP6V1G2	15.9179	0.782725	0.151008	5.18335	2.17941e-07	4.60058e-06	protein_coding
PYHIN1	38.0226	1.17756	0.22723	5.18225	2.1923e-07	4.62511e-06	protein_coding
OGN	162.36	2.04156	0.393976	5.18193	2.19598e-07	4.63018e-06	protein_coding
TMEM140	705.918	0.618111	0.119304	5.18097	2.2073e-07	4.65134e-06	protein_coding
LINC00900	21.7093	1.13135	0.218386	5.18051	2.21285e-07	4.65764e-06	lncRNA
CSRP2	308.941	0.70609	0.136336	5.17903	2.23045e-07	4.69196e-06	protein_coding
CLEC3B	138.807	1.06358	0.205438	5.17713	2.2533e-07	4.73727e-06	protein_coding
NECAB2	5.89068	1.42576	0.275459	5.17594	2.2677e-07	4.7648e-06	protein_coding
DPEP3	3.42153	1.82239	0.352148	5.17508	2.27812e-07	4.78115e-06	protein_coding
PTGES3L-AARSD1	20.3178	-1.15103	0.222446	-5.17443	2.28614e-07	4.79521e-06	protein_coding
PAMR1	244.111	0.912939	0.176462	5.17357	2.29659e-07	4.81435e-06	protein_coding
FCAR	18.0207	1.69815	0.328261	5.17319	2.30131e-07	4.82147e-06	protein_coding
LINC00987	28.624	0.864748	0.167165	5.17304	2.30318e-07	4.82259e-06	lncRNA
BMP6	83.1042	1.26252	0.244168	5.17068	2.33243e-07	4.8796e-06	protein_coding
SGCE	352.703	1.00283	0.193947	5.17063	2.33309e-07	4.8796e-06	protein_coding
RASGRP2	130.373	0.880683	0.17035	5.16985	2.34284e-07	4.89717e-06	protein_coding
GIMAP5	33.9168	1.08131	0.209172	5.16947	2.34757e-07	4.90423e-06	protein_coding
NUMBL	654.723	0.594047	0.114941	5.16828	2.36253e-07	4.92982e-06	protein_coding
PFKFB3	2906.24	0.5816	0.11253	5.16838	2.3613e-07	4.92982e-06	protein_coding
CCL19	164.527	1.98603	0.38432	5.16765	2.37058e-07	4.94376e-06	protein_coding
TSGA10	278.135	-0.482792	0.0934597	-5.16578	2.39437e-07	4.99052e-06	protein_coding
LGALS12	11.2284	1.99495	0.386238	5.16509	2.40328e-07	5.00333e-06	protein_coding
EGFLAM	212.255	0.853375	0.165267	5.16361	2.42234e-07	5.04012e-06	protein_coding
EPCAM	64438.9	-0.430517	0.0833791	-5.16337	2.42545e-07	5.04372e-06	protein_coding
TMCC2	68.2833	0.871929	0.168879	5.16305	2.42957e-07	5.04939e-06	protein_coding
C5orf58	6.95626	1.24424	0.241013	5.16256	2.43599e-07	5.05983e-06	protein_coding
PVALB	2.31556	1.5477	0.29981	5.16227	2.43979e-07	5.06484e-06	protein_coding
PTPN14	999.907	0.796921	0.15449	5.15839	2.49082e-07	5.16781e-06	protein_coding
ITGB5	7382.57	0.552929	0.10723	5.15646	2.51657e-07	5.21528e-06	protein_coding
MCCC1	1458.51	-0.502714	0.0974975	-5.15618	2.52043e-07	5.2203e-06	protein_coding
CHI3L2	50.6297	1.49301	0.289585	5.15569	2.52695e-07	5.23082e-06	protein_coding
KCNN3	161.862	0.878701	0.17044	5.1555	2.52958e-07	5.23329e-06	protein_coding
TNFAIP3	2737.47	0.76473	0.148396	5.1533	2.55936e-07	5.29188e-06	protein_coding
CD2	351.981	1.04509	0.202842	5.15225	2.57377e-07	5.31863e-06	protein_coding
WBP1L	2428.46	0.413318	0.0802517	5.15027	2.6011e-07	5.36595e-06	protein_coding
TCEAL7	66.0655	0.970048	0.188355	5.15011	2.60328e-07	5.36739e-06	protein_coding
AKAP1	11958.8	-0.471836	0.0917093	-5.14491	2.67648e-07	5.51518e-06	protein_coding
ANKRD1	8.12815	2.10299	0.408766	5.14473	2.6791e-07	5.51745e-06	protein_coding
PIP5K1C	2369.25	0.394854	0.0767524	5.14452	2.68205e-07	5.52039e-06	protein_coding
GBP2	3184.72	0.745922	0.145064	5.14202	2.71795e-07	5.58795e-06	protein_coding
NLRC3	166.643	0.763308	0.148466	5.14129	2.72864e-07	5.60675e-06	protein_coding
CSDC2	111.481	1.54124	0.299784	5.14117	2.73028e-07	5.60696e-06	protein_coding
CASS4	65.8893	1.08927	0.21197	5.13881	2.76484e-07	5.67472e-06	protein_coding
ACTN1	15233.7	0.495907	0.0965125	5.13827	2.77277e-07	5.68777e-06	protein_coding
LRRC4C	18.4626	1.74722	0.340113	5.13716	2.78914e-07	5.71814e-06	protein_coding
LINC01048	0.99015	2.22517	0.4332	5.1366	2.79758e-07	5.73219e-06	lncRNA
LMOD1	1536.23	1.49997	0.292064	5.13575	2.81025e-07	5.7549e-06	protein_coding
BEND5	24.3772	1.12901	0.219953	5.13297	2.85201e-07	5.83057e-06	protein_coding
FOSB	1988.18	1.67223	0.325781	5.13299	2.85182e-07	5.83057e-06	protein_coding
FAM110D	39.8793	0.799282	0.155743	5.13205	2.86603e-07	5.85593e-06	protein_coding
DHRS11	1706.24	-0.783303	0.152642	-5.13165	2.87211e-07	5.85846e-06	protein_coding
RARRES2	2011.6	0.983353	0.191618	5.13185	2.86913e-07	5.85846e-06	protein_coding
SIGLEC5	13.9496	1.31187	0.255638	5.13175	2.87064e-07	5.85846e-06	protein_coding
P2RY8	171.567	0.965553	0.18823	5.12964	2.90295e-07	5.91473e-06	protein_coding
IDO1	622.679	1.7091	0.33322	5.12905	2.91206e-07	5.92159e-06	protein_coding
KLHL38	10.9668	1.44782	0.282281	5.129	2.91284e-07	5.92159e-06	protein_coding
PRR15L	7380.97	-0.619753	0.12083	-5.12912	2.91092e-07	5.92159e-06	protein_coding
DDC	3496.44	-0.885281	0.172682	-5.12666	2.94926e-07	5.99226e-06	protein_coding
SEMA3E	32.6646	2.43413	0.47488	5.12577	2.96318e-07	6.01382e-06	protein_coding
AC009950.2	22.7749	0.922885	0.180072	5.12509	2.974e-07	6.0324e-06	unitary_pseudogene
NKX3-2	71.1295	1.26333	0.246718	5.12054	3.04668e-07	6.17638e-06	protein_coding
ITGA7	718.894	0.89837	0.175467	5.11989	3.05714e-07	6.19066e-06	protein_coding
PLBD2	4119.61	0.542111	0.105883	5.1199	3.05702e-07	6.19066e-06	protein_coding
PRDM8	121.27	1.4677	0.286804	5.11745	3.09695e-07	6.26779e-06	protein_coding
PLVAP	4444.4	0.669677	0.130873	5.11699	3.10455e-07	6.27967e-06	protein_coding
AC002331.1	5.84715	1.31795	0.257591	5.11644	3.11352e-07	6.29431e-06	lncRNA
MGAT4B	14202.1	-0.455547	0.0890504	-5.11561	3.12734e-07	6.31872e-06	protein_coding
LY6H	19.5708	1.55292	0.303692	5.11349	3.16264e-07	6.38649e-06	protein_coding
TREML3P	3.19171	1.73713	0.339806	5.11212	3.18568e-07	6.42944e-06	transcribed_unprocessed_pseudogene
IGLV3-21	2567.25	2.29463	0.448878	5.11192	3.189e-07	6.43256e-06	IG_V_gene
SOD2	16729.3	0.586137	0.114684	5.11087	3.2068e-07	6.46488e-06	protein_coding
OLFML2A	913.728	0.765638	0.149818	5.11047	3.2136e-07	6.47498e-06	protein_coding
DBN1	2373.87	0.918465	0.17974	5.10996	3.22231e-07	6.48895e-06	protein_coding
LINC01561	12.5845	1.74127	0.340927	5.10746	3.2651e-07	6.56783e-06	lncRNA
PEAR1	211.83	0.891657	0.174654	5.10527	3.30325e-07	6.63721e-06	protein_coding
NLRP12	11.1524	1.2266	0.240305	5.10433	3.3196e-07	6.66269e-06	protein_coding
ALDH2	13209.1	-0.563594	0.110469	-5.10183	3.36377e-07	6.7476e-06	protein_coding
TMEM130	38.2572	1.41368	0.277157	5.10066	3.3848e-07	6.78604e-06	protein_coding
SYTL3	135.878	0.652894	0.128009	5.10037	3.38982e-07	6.79237e-06	protein_coding
LRRC55	22.197	1.29118	0.25317	5.10004	3.39573e-07	6.80045e-06	protein_coding
SVIL	4091.32	0.660454	0.129559	5.09772	3.4377e-07	6.87691e-06	protein_coding
RUNX1T1	166.157	1.09822	0.215461	5.09705	3.44984e-07	6.8974e-06	protein_coding
IGF2	39213.9	-2.89374	0.567751	-5.09684	3.45369e-07	6.90129e-06	protein_coding
KCNA1	3.03062	2.06114	0.404448	5.09617	3.46587e-07	6.92182e-06	protein_coding
SAMD9L	764.112	1.02028	0.200303	5.09368	3.5117e-07	7.00566e-06	protein_coding
PLAUR	3178.37	0.754775	0.148261	5.09085	3.56471e-07	7.10749e-06	protein_coding
CHRNE	18.8207	1.14039	0.224201	5.08644	3.64838e-07	7.2544e-06	protein_coding
ZNF208	10.2722	1.15151	0.226456	5.0849	3.67816e-07	7.30961e-06	protein_coding
TLR7	93.1948	1.31364	0.258429	5.08318	3.71163e-07	7.3721e-06	protein_coding
MROH9	0.732593	2.9304	0.57658	5.08238	3.72744e-07	7.39945e-06	protein_coding
SMCO3	6.03443	0.996559	0.196138	5.08092	3.75616e-07	7.44831e-06	protein_coding
SIRPD	1.07377	1.6754	0.329761	5.08063	3.76179e-07	7.45541e-06	protein_coding
NUDT11	36.1908	1.09158	0.214923	5.07893	3.79576e-07	7.51862e-06	protein_coding
MARS2	1175.21	-0.488846	0.0962637	-5.07819	3.81041e-07	7.54353e-06	protein_coding
RGS19	427.484	0.882713	0.173839	5.07777	3.81894e-07	7.5563e-06	protein_coding
DUSP5	1220.21	1.02661	0.20219	5.07744	3.82557e-07	7.5653e-06	protein_coding
BLVRA	689.656	0.933197	0.183802	5.07718	3.83072e-07	7.57136e-06	protein_coding
PCAT19	90.3282	0.782547	0.154147	5.07661	3.8422e-07	7.58992e-06	lncRNA
PPFIBP1	2065.23	0.592198	0.116675	5.07564	3.86202e-07	7.62492e-06	protein_coding
DCBLD1	1200.16	0.56677	0.111694	5.07429	3.88949e-07	7.67497e-06	protein_coding
PTGS2	706.829	1.67957	0.331034	5.07369	3.90167e-07	7.69065e-06	protein_coding
PHACTR1	137.003	0.748806	0.147633	5.07207	3.93502e-07	7.75217e-06	protein_coding
TMOD1	77.3515	1.42605	0.281179	5.07169	3.94296e-07	7.76361e-06	protein_coding
TDRD10	11.1412	0.908294	0.179242	5.06741	4.03258e-07	7.93576e-06	protein_coding
FBXL22	85.7108	0.871294	0.171996	5.06579	4.06708e-07	7.99932e-06	protein_coding
LINC00989	2.03645	1.50133	0.296409	5.06508	4.08227e-07	8.02486e-06	lncRNA
MRGPRF	473.978	1.21385	0.239687	5.0643	4.09912e-07	8.04927e-06	protein_coding
TCP11L1	320	0.489841	0.0967558	5.06265	4.13473e-07	8.1148e-06	protein_coding
ANKRD6	124.789	0.937735	0.185245	5.06213	4.14592e-07	8.13237e-06	protein_coding
MGARP	6.47477	1.18518	0.234132	5.06202	4.14836e-07	8.13276e-06	protein_coding
TNNI2	19.8162	1.36537	0.269761	5.06143	4.16131e-07	8.15373e-06	protein_coding
LIMS1	3251.9	0.406414	0.0802991	5.06126	4.16503e-07	8.15662e-06	protein_coding
AC098614.2	44.6301	0.693068	0.136992	5.05918	4.21071e-07	8.23338e-06	transcribed_processed_pseudogene
BCL9L	2410.93	0.628259	0.124182	5.05916	4.21102e-07	8.23338e-06	protein_coding
MYOF	6466.5	0.7895	0.156082	5.05825	4.23129e-07	8.26856e-06	protein_coding
LRCH2	70.0687	1.1198	0.221398	5.05786	4.23977e-07	8.28067e-06	protein_coding
BLOC1S5-TXNDC5	6.2205	1.15612	0.228772	5.05359	4.33576e-07	8.45903e-06	protein_coding
AIM2	85.0942	1.62112	0.320816	5.05312	4.34652e-07	8.47548e-06	protein_coding
ADRA1A	3.03125	1.46469	0.290209	5.04701	4.4878e-07	8.73689e-06	protein_coding
CLDN5	287.011	1.04539	0.207191	5.04554	4.52241e-07	8.79956e-06	protein_coding
TRBV28	128.597	1.00906	0.200101	5.04273	4.58941e-07	8.92035e-06	TR_V_gene
KLF17	4.73115	1.73585	0.344257	5.04231	4.5995e-07	8.93518e-06	protein_coding
ALK	4.4805	1.61163	0.319829	5.03905	4.67853e-07	9.08385e-06	protein_coding
KRT79	2.01408	1.68586	0.334592	5.03857	4.69031e-07	9.10186e-06	protein_coding
LIFR	152.507	1.09047	0.216554	5.03554	4.76512e-07	9.24209e-06	protein_coding
ALPP	44.6311	2.67787	0.531887	5.03466	4.78689e-07	9.27937e-06	protein_coding
ZFR2	2.40087	1.32158	0.262644	5.03183	4.8581e-07	9.41238e-06	protein_coding
LGALS9C	216.775	-1.90659	0.379059	-5.0298	4.90988e-07	9.50762e-06	protein_coding
PHB	10450.3	-0.522169	0.103903	-5.02557	5.01948e-07	9.7095e-06	protein_coding
AP1S2	851.362	0.652168	0.129805	5.02421	5.055e-07	9.76779e-06	protein_coding
NXPE3	321.485	0.686484	0.136634	5.02427	5.05355e-07	9.76779e-06	protein_coding
ROR2	504.535	1.28734	0.256319	5.02241	5.10284e-07	9.855e-06	protein_coding
IGHV3-30	803.63	2.06065	0.41035	5.0217	5.12169e-07	9.8809e-06	IG_V_gene
TRBV19	13.0299	1.40028	0.27884	5.0218	5.11905e-07	9.8809e-06	TR_V_gene
PDE10A	136.279	1.04285	0.207732	5.02018	5.1624e-07	9.94886e-06	protein_coding
MYH10	1504.25	0.968032	0.192861	5.01932	5.1855e-07	9.98807e-06	protein_coding
WDR86-AS1	9.28865	1.23458	0.245976	5.0191	5.19145e-07	9.99424e-06	lncRNA
PCDHB7	51.8361	1.0846	0.216155	5.01771	5.22913e-07	1.00614e-05	protein_coding
HIGD1B	23.1987	0.825044	0.164443	5.01721	5.2427e-07	1.00822e-05	protein_coding
DNM3OS	85.1911	0.913236	0.182071	5.01581	5.28092e-07	1.01449e-05	lncRNA
CSF2RB	550.782	1.12719	0.22478	5.01462	5.3137e-07	1.02025e-05	protein_coding
RXFP1	17.4686	1.20806	0.240972	5.01326	5.3515e-07	1.02643e-05	protein_coding
SGCD	446.064	1.19121	0.237887	5.00746	5.51517e-07	1.05559e-05	protein_coding
IGHV3-53	259.605	2.20355	0.440286	5.00482	5.59151e-07	1.06933e-05	IG_V_gene
TUB	97.5752	1.15294	0.230369	5.00477	5.59287e-07	1.06933e-05	protein_coding
GSTM5	56.0412	1.06358	0.212532	5.00431	5.60633e-07	1.07134e-05	protein_coding
DOK6	50.5793	0.92479	0.184828	5.00352	5.62928e-07	1.07516e-05	protein_coding
CYP7B1	55.1098	1.20315	0.240516	5.00237	5.66296e-07	1.08102e-05	protein_coding
C4orf50	2.15265	1.55111	0.31041	4.99699	5.82334e-07	1.11047e-05	protein_coding
MOXD1	581.545	1.18919	0.238011	4.99636	5.84236e-07	1.11351e-05	protein_coding
ENGASE	4897.4	-0.744111	0.148946	-4.99585	5.85768e-07	1.11585e-05	protein_coding
COL16A1	2699.39	0.99376	0.19905	4.99251	5.95998e-07	1.13415e-05	protein_coding
XPNPEP3	1074.56	-0.437144	0.0875823	-4.99124	5.99933e-07	1.14104e-05	protein_coding
SLC35F4	2.33383	1.84299	0.369335	4.99002	6.0373e-07	1.14706e-05	protein_coding
TRAV8-6	7.29147	1.26433	0.253368	4.99008	6.03554e-07	1.14706e-05	TR_V_gene
EPHA3	280.68	1.21181	0.242934	4.98821	6.09398e-07	1.15661e-05	protein_coding
FAM180A	47.2976	1.50248	0.301271	4.98714	6.12785e-07	1.16236e-05	protein_coding
MUC16	26.4997	2.19017	0.439291	4.98569	6.17405e-07	1.16998e-05	protein_coding
IFI16	2057.94	0.97119	0.19482	4.98506	6.19418e-07	1.17318e-05	protein_coding
LINC01150	2.433	1.27342	0.255544	4.98318	6.25492e-07	1.18345e-05	lncRNA
LCA5	143.393	0.74914	0.150362	4.98224	6.28514e-07	1.18855e-05	protein_coding
ADCY2	63.7727	1.15089	0.231003	4.98213	6.28884e-07	1.18863e-05	protein_coding
FYN	1203.2	0.923962	0.185551	4.97956	6.37297e-07	1.2039e-05	protein_coding
PHTF2	983.34	0.453084	0.0909939	4.97928	6.38226e-07	1.20503e-05	protein_coding
PRCD	20.0857	0.667175	0.133994	4.97915	6.3865e-07	1.2052e-05	protein_coding
ZNF582-AS1	16.5664	0.951525	0.191106	4.97904	6.39003e-07	1.20524e-05	lncRNA
THBS1	14251.5	0.93713	0.188282	4.97727	6.44881e-07	1.21381e-05	protein_coding
TRBC2	419.001	0.974038	0.195694	4.97735	6.44591e-07	1.21381e-05	TR_C_gene
FCHSD2	1304.11	0.391548	0.0786999	4.9752	6.51789e-07	1.22554e-05	protein_coding
ARNTL2	1224.4	0.808176	0.162453	4.97483	6.5306e-07	1.22729e-05	protein_coding
PCDH17	369.141	0.875042	0.176025	4.97113	6.65622e-07	1.25025e-05	protein_coding
GUCY2GP	13.765	-1.1074	0.2228	-4.97038	6.68206e-07	1.25446e-05	transcribed_unitary_pseudogene
CD48	293.755	1.06382	0.214193	4.96665	6.81193e-07	1.27549e-05	protein_coding
GNB5	568.726	0.690641	0.139058	4.96656	6.81516e-07	1.27549e-05	protein_coding
GULP1	470.282	1.15158	0.231914	4.96555	6.85062e-07	1.28081e-05	protein_coding
HOOK1	2931.31	-0.547937	0.110374	-4.96435	6.89322e-07	1.28811e-05	protein_coding
MYOZ3	20.1979	1.12705	0.227265	4.9592	7.0783e-07	1.32201e-05	protein_coding
RBPMS2	133.447	1.33727	0.269663	4.95904	7.08432e-07	1.32245e-05	protein_coding
FBXO15	5.54543	1.15513	0.232995	4.95776	7.13104e-07	1.33049e-05	protein_coding
DAZL	5.05751	1.74886	0.352972	4.95468	7.24494e-07	1.35063e-05	protein_coding
TRBV7-9	11.1322	1.3914	0.280827	4.95464	7.2464e-07	1.35063e-05	TR_V_gene
IGFL1	53.8761	2.92565	0.590755	4.95239	7.33073e-07	1.36564e-05	protein_coding
CNTNAP1	436.021	0.872748	0.176291	4.95061	7.39797e-07	1.37746e-05	protein_coding
KLHL8	1422.99	-0.43537	0.0879459	-4.95043	7.40501e-07	1.37807e-05	protein_coding
INHBA-AS1	7.47176	1.20188	0.242817	4.94974	7.43123e-07	1.38224e-05	lncRNA
GPA33	10200.5	-0.896154	0.181063	-4.94941	7.44378e-07	1.38386e-05	protein_coding
MCOLN1	785.41	0.415837	0.0840206	4.94923	7.45082e-07	1.38446e-05	protein_coding
APOL2	1518.15	0.61541	0.124366	4.94839	7.48306e-07	1.38974e-05	protein_coding
DNAJA3	5070.94	-0.396865	0.0802035	-4.94822	7.4895e-07	1.39023e-05	protein_coding
ANXA6	6403.21	0.780331	0.157764	4.94619	7.56799e-07	1.40265e-05	protein_coding
LLGL2	13411.4	-0.535303	0.108251	-4.94499	7.61467e-07	1.41058e-05	protein_coding
ARMC9	657.585	0.54968	0.11119	4.94362	7.66846e-07	1.4191e-05	protein_coding
RASGRF2	432.24	0.937901	0.189744	4.94298	7.69374e-07	1.42305e-05	protein_coding
KCNMB1	337.613	1.40171	0.283595	4.94265	7.70673e-07	1.42473e-05	protein_coding
CDR2L	804.675	0.774305	0.156693	4.94154	7.75062e-07	1.43211e-05	protein_coding
GREM1	5985.65	1.41667	0.286985	4.93639	7.95816e-07	1.46971e-05	protein_coding
SP110	263.235	0.598974	0.121343	4.93622	7.96525e-07	1.47027e-05	protein_coding
C2CD4C	30.2166	1.22565	0.248355	4.93509	8.01141e-07	1.47804e-05	protein_coding
SLC8A1	467.115	0.758351	0.153696	4.93409	8.05263e-07	1.48489e-05	protein_coding
LRRC8A	4118.36	0.590603	0.119702	4.93395	8.05825e-07	1.48517e-05	protein_coding
IGLV9-49	91.9628	2.43463	0.494032	4.92808	8.30437e-07	1.52743e-05	IG_V_gene
NEFM	6.55179	1.42504	0.289163	4.92816	8.30059e-07	1.52743e-05	protein_coding
NTRK1	14.6309	1.1226	0.227808	4.92784	8.31439e-07	1.5285e-05	protein_coding
ZBTB32	22.9569	0.866886	0.176038	4.92443	8.46062e-07	1.55381e-05	protein_coding
CTH	358.088	-0.785813	0.159625	-4.92287	8.52861e-07	1.56392e-05	protein_coding
AIFM3	1971.83	-0.967665	0.196689	-4.91978	8.66432e-07	1.58721e-05	protein_coding
GNLY	198.15	1.30281	0.26485	4.91903	8.69721e-07	1.59243e-05	protein_coding
MSANTD3	771.6	0.39692	0.0807013	4.91839	8.72594e-07	1.59608e-05	protein_coding
KCTD1	194.845	0.914606	0.185963	4.91822	8.7334e-07	1.59664e-05	protein_coding
KLK2	10.2821	2.16692	0.440703	4.91697	8.78943e-07	1.60607e-05	protein_coding
SH3PXD2B	2947.84	0.561636	0.114274	4.91482	8.8866e-07	1.62301e-05	protein_coding
SGK1	1859.96	0.895025	0.182112	4.91471	8.89162e-07	1.62311e-05	protein_coding
ABCA12	73.1104	-2.27644	0.463231	-4.91426	8.91204e-07	1.62602e-05	protein_coding
FXYD6	625.081	1.13301	0.230599	4.91336	8.9527e-07	1.63262e-05	protein_coding
DCTPP1	4025.45	-0.544212	0.110781	-4.9125	8.99201e-07	1.63897e-05	protein_coding
MAP6	79.968	1.06786	0.21744	4.91107	9.05826e-07	1.65021e-05	protein_coding
PRSS56	44.0559	-3.20177	0.651999	-4.9107	9.07515e-07	1.65163e-05	protein_coding
APCDD1L	38.1904	1.81567	0.3698	4.90987	9.11363e-07	1.65729e-05	protein_coding
MAMDC2	63.9464	1.66668	0.339458	4.90983	9.11535e-07	1.65729e-05	protein_coding
FOXD3-AS1	4.77228	2.12198	0.432217	4.90954	9.12917e-07	1.65897e-05	lncRNA
PDE6A	67.9442	-1.81458	0.36973	-4.90785	9.2079e-07	1.6716e-05	protein_coding
CILP2	129.6	1.48946	0.303514	4.90739	9.22966e-07	1.6731e-05	protein_coding
FGF10	37.0486	1.3507	0.275239	4.90738	9.22996e-07	1.6731e-05	protein_coding
TIAM1	160.128	1.10074	0.224297	4.9075	9.22429e-07	1.6731e-05	protein_coding
SAGE1	0.711508	2.92826	0.596732	4.90717	9.23999e-07	1.67408e-05	protein_coding
APOC1P1	2.48388	1.52292	0.310461	4.90537	9.32528e-07	1.68869e-05	transcribed_unprocessed_pseudogene
ADH1C	1119.74	-2.02803	0.413473	-4.90487	9.34897e-07	1.69214e-05	protein_coding
SLC30A3	12.6667	1.71405	0.349481	4.90458	9.36296e-07	1.69382e-05	protein_coding
FMO3	55.9191	1.10084	0.224612	4.90108	9.53089e-07	1.72249e-05	protein_coding
FNBP1	1767.36	0.669658	0.136661	4.90014	9.57703e-07	1.7291e-05	protein_coding
AC017002.1	6.33881	0.983285	0.200714	4.89894	9.63554e-07	1.73794e-05	lncRNA
KCNJ6	6.61047	1.3561	0.276837	4.89854	9.65509e-07	1.73977e-05	protein_coding
SYT15	4.36098	1.1672	0.238276	4.89854	9.65526e-07	1.73977e-05	protein_coding
GAB3	113.979	0.787877	0.160849	4.89824	9.66983e-07	1.74153e-05	protein_coding
AC068580.5	9.91772	0.89024	0.181763	4.8978	9.69171e-07	1.7446e-05	lncRNA
CCIN	6.24215	1.34151	0.27391	4.89765	9.69888e-07	1.74503e-05	protein_coding
IDS	3794.63	0.648361	0.132438	4.8956	9.80083e-07	1.7625e-05	protein_coding
WNT2	521.029	1.12226	0.229331	4.89363	9.89939e-07	1.77934e-05	protein_coding
AR	77.5777	1.22195	0.249928	4.88922	1.01239e-06	1.81879e-05	protein_coding
OR5G3	2.38959	-2.73386	0.559182	-4.88904	1.01327e-06	1.81948e-05	polymorphic_pseudogene
KRT222	2.37086	1.65451	0.338535	4.88726	1.02247e-06	1.83509e-05	protein_coding
USP30	974.198	-0.345686	0.0707356	-4.88702	1.02374e-06	1.83646e-05	protein_coding
MBNL1-AS1	177.19	0.862922	0.17659	4.88658	1.02603e-06	1.83966e-05	lncRNA
ZNF281	1034.08	0.426815	0.087361	4.88564	1.03093e-06	1.84753e-05	protein_coding
BDH1	3432.65	-0.611096	0.125088	-4.88533	1.03256e-06	1.84954e-05	protein_coding
CALML4	1188.11	-0.581589	0.119095	-4.88339	1.04276e-06	1.86689e-05	protein_coding
SNRK	1381.32	0.325576	0.0667134	4.88023	1.05963e-06	1.89616e-05	protein_coding
LGI2	239.09	1.10215	0.225846	4.88009	1.06039e-06	1.89658e-05	protein_coding
ZNF781	16.8462	0.778833	0.159623	4.87922	1.06506e-06	1.90399e-05	protein_coding
IGHV1-69	256.767	2.32899	0.477438	4.8781	1.07115e-06	1.91394e-05	IG_V_gene
ISM1	202.605	1.73462	0.35569	4.87679	1.07828e-06	1.92574e-05	protein_coding
FLNC	2655.82	1.36794	0.280639	4.87439	1.09144e-06	1.94829e-05	protein_coding
ANKDD1B	158.879	-1.09151	0.223939	-4.87415	1.09277e-06	1.9497e-05	protein_coding
GZMA	185.937	1.08449	0.222545	4.87313	1.09842e-06	1.95784e-05	protein_coding
ATL3	3124.3	0.468347	0.0961625	4.87037	1.1139e-06	1.9835e-05	protein_coding
SOWAHA	862.195	-0.954991	0.196142	-4.86889	1.12229e-06	1.99746e-05	protein_coding
PGR	51.1944	1.26232	0.259292	4.86832	1.12552e-06	2.00222e-05	protein_coding
AGRP	2.68883	1.28431	0.263848	4.86763	1.12947e-06	2.00826e-05	protein_coding
STON1	307.054	1.08414	0.222785	4.86628	1.13716e-06	2.01995e-05	protein_coding
ITGB2-AS1	35.4659	1.10321	0.226723	4.8659	1.13937e-06	2.0229e-05	lncRNA
P2RY6	160.873	0.887751	0.182461	4.86544	1.14203e-06	2.02664e-05	protein_coding
IGFBP5	16974.5	1.08733	0.223505	4.86488	1.14528e-06	2.0314e-05	protein_coding
WDFY4	296.585	1.06033	0.217991	4.8641	1.14978e-06	2.03839e-05	protein_coding
CD99L2	1616.38	0.489506	0.100641	4.86389	1.15099e-06	2.03954e-05	protein_coding
PLIN4	500.717	2.19066	0.450454	4.86324	1.15482e-06	2.04532e-05	protein_coding
SLC38A2	7535.21	0.464856	0.0955984	4.86259	1.15857e-06	2.05097e-05	protein_coding
SIRPG	72.4739	1.04879	0.215716	4.86191	1.16256e-06	2.05703e-05	protein_coding
PLCG2	438.158	0.942213	0.19382	4.86127	1.16637e-06	2.06277e-05	protein_coding
TRPC3	10.6883	0.882786	0.181629	4.86039	1.17157e-06	2.07096e-05	protein_coding
PDCD6IPP2	7.14047	0.793522	0.163328	4.85846	1.18303e-06	2.0902e-05	transcribed_unprocessed_pseudogene
PCDHB12	48.5236	0.996326	0.205089	4.85802	1.18567e-06	2.09385e-05	protein_coding
EOMES	36.8498	1.42147	0.292645	4.85731	1.18993e-06	2.09932e-05	protein_coding
SYNDIG1L	5.06848	1.74102	0.358587	4.85522	1.20255e-06	2.11952e-05	protein_coding
SLC6A16	13.8869	0.989325	0.203775	4.85498	1.204e-06	2.12106e-05	protein_coding
CDX1	9355	-0.69155	0.142472	-4.85394	1.21032e-06	2.12926e-05	protein_coding
UBA52P6	4.82196	1.16528	0.240069	4.85392	1.21042e-06	2.12926e-05	transcribed_processed_pseudogene
P2RY12	12.1332	1.48709	0.306511	4.85167	1.22425e-06	2.15255e-05	protein_coding
ARHGEF38	628.947	-0.607167	0.125151	-4.85149	1.22539e-06	2.15351e-05	protein_coding
ERVFRD-1	2.38473	1.52008	0.313342	4.8512	1.2272e-06	2.15564e-05	protein_coding
GPR34	155.103	1.08712	0.224108	4.85088	1.22914e-06	2.15741e-05	protein_coding
TTC39A	2481.34	-0.732879	0.151083	-4.85084	1.22939e-06	2.15741e-05	protein_coding
RAC2	1697.66	0.728902	0.15031	4.84932	1.23884e-06	2.17294e-05	protein_coding
AGPAT4	329.97	0.974894	0.201099	4.84784	1.24815e-06	2.1882e-05	protein_coding
HTR7	9.44497	1.13865	0.234947	4.84641	1.25717e-06	2.20295e-05	protein_coding
IRX1	0.830855	2.93348	0.605364	4.84582	1.26089e-06	2.20842e-05	protein_coding
CHP2	1230.88	-1.61893	0.334104	-4.84559	1.26239e-06	2.20997e-05	protein_coding
EPB41L4B	5547.7	-0.591867	0.122151	-4.84539	1.26361e-06	2.21105e-05	protein_coding
NLGN1	8.18239	1.66681	0.34407	4.8444	1.26993e-06	2.21996e-05	protein_coding
CMTM8	831.048	-0.428905	0.0885895	-4.84149	1.28869e-06	2.25059e-05	protein_coding
LINGO2	2.39375	1.40349	0.289884	4.84158	1.28811e-06	2.25059e-05	protein_coding
SSBP2	230.589	0.798169	0.164869	4.84123	1.29037e-06	2.25244e-05	protein_coding
MDGA2	0.490292	2.1453	0.443248	4.83995	1.29873e-06	2.26594e-05	protein_coding
FRMD6-AS1	7.56593	1.17146	0.242145	4.83786	1.31242e-06	2.28763e-05	lncRNA
FGL2	834.2	1.07569	0.222494	4.83468	1.33363e-06	2.32237e-05	protein_coding
TCEAL5	2.3285	1.84263	0.381338	4.83201	1.35162e-06	2.35144e-05	protein_coding
NME1-NME2	4462.03	-0.533539	0.110456	-4.83031	1.36317e-06	2.37041e-05	protein_coding
UBASH3A	53.7509	0.990512	0.205135	4.82858	1.37509e-06	2.38884e-05	protein_coding
CX3CL1	1104.17	0.834397	0.17285	4.82728	1.38409e-06	2.40333e-05	protein_coding
CNN1	2867.16	1.59468	0.330385	4.82675	1.3878e-06	2.40862e-05	protein_coding
SALL2	107.302	1.02933	0.213285	4.82607	1.39255e-06	2.41571e-05	protein_coding
KCNJ5	58.7909	1.47091	0.304841	4.82517	1.39887e-06	2.42551e-05	protein_coding
NLGN4X	65.4182	1.16808	0.242127	4.82424	1.40541e-06	2.43474e-05	protein_coding
KLK10	1734.44	1.72639	0.358138	4.82044	1.4324e-06	2.47891e-05	protein_coding
SUCLG1	6518.38	-0.467145	0.0969075	-4.82052	1.43185e-06	2.47891e-05	protein_coding
IL1RAP	468.727	0.60082	0.124657	4.81977	1.43724e-06	2.48492e-05	protein_coding
CFAP61	6.23893	0.974446	0.202348	4.81568	1.46698e-06	2.53512e-05	protein_coding
HCRT	6.51871	-2.08327	0.432718	-4.81438	1.47654e-06	2.55045e-05	protein_coding
SLC27A2	1444.44	-0.715456	0.148628	-4.81374	1.48131e-06	2.55625e-05	protein_coding
SOX18	234.849	0.722361	0.150067	4.81361	1.48229e-06	2.55633e-05	protein_coding
TRBV9	6.01238	1.25905	0.261564	4.81354	1.48277e-06	2.55633e-05	TR_V_gene
SEC14L1	2557.79	0.47167	0.0979953	4.81319	1.4854e-06	2.55966e-05	protein_coding
CD247	158.242	0.895153	0.18603	4.81188	1.4952e-06	2.57532e-05	protein_coding
CMC1	1189.14	-0.450009	0.0935274	-4.81152	1.49787e-06	2.57869e-05	protein_coding
UNC5B	2098.49	0.841347	0.174883	4.81093	1.50233e-06	2.58514e-05	protein_coding
AC108142.1	9.39965	1.74399	0.362608	4.80957	1.51253e-06	2.60146e-05	lncRNA
CCDC3	762.764	0.764301	0.158956	4.80825	1.52255e-06	2.61747e-05	protein_coding
ADAMTS3	38.426	0.919621	0.19127	4.80797	1.52468e-06	2.61988e-05	protein_coding
CD28	85.4726	1.06227	0.220945	4.80786	1.52553e-06	2.6201e-05	protein_coding
ITK	133.393	1.03919	0.216169	4.80728	1.53e-06	2.62653e-05	protein_coding
SLC39A5	4298.09	-0.908631	0.189065	-4.80592	1.54042e-06	2.64317e-05	protein_coding
TMEM59L	20.3186	1.36376	0.283803	4.80533	1.545e-06	2.64978e-05	protein_coding
RNF150	166.514	1.31942	0.274635	4.80428	1.55311e-06	2.66243e-05	protein_coding
IGHV3-33	417.443	1.99918	0.416235	4.803	1.56308e-06	2.67699e-05	IG_V_gene
MYO9B	4543.77	0.398975	0.0831	4.80114	1.57761e-06	2.70061e-05	protein_coding
FAM151A	63.7987	-0.62798	0.130815	-4.80053	1.58243e-06	2.70757e-05	protein_coding
NBR2	308.247	-0.619542	0.129062	-4.80035	1.58385e-06	2.70873e-05	lncRNA
ADAM8	840.608	1.17339	0.24451	4.79896	1.59492e-06	2.72638e-05	protein_coding
ZMIZ1-AS1	42.5088	0.880973	0.183613	4.79798	1.60271e-06	2.73841e-05	lncRNA
A2M-AS1	22.5642	0.818813	0.17067	4.79765	1.60542e-06	2.74173e-05	lncRNA
TRIM46	56.9375	0.959467	0.200015	4.79697	1.61081e-06	2.74707e-05	protein_coding
WNT9A	95.525	1.00531	0.209568	4.79704	1.61026e-06	2.74707e-05	protein_coding
CRLF1	70.7318	0.732281	0.152763	4.79359	1.63825e-06	2.79126e-05	protein_coding
C12orf54	2.49152	1.21832	0.254205	4.79266	1.64584e-06	2.80287e-05	protein_coding
SRGAP2	934.35	0.629473	0.131372	4.79153	1.65517e-06	2.81743e-05	protein_coding
NID1	4195.48	0.737133	0.153991	4.78684	1.69427e-06	2.88128e-05	protein_coding
ITPR1	673.712	0.723399	0.15114	4.7863	1.69884e-06	2.88771e-05	protein_coding
BNC1	3.49299	2.07603	0.433958	4.78395	1.71887e-06	2.92039e-05	protein_coding
ATP2B2	4.01129	1.17924	0.246574	4.78249	1.73141e-06	2.94018e-05	protein_coding
BTBD19	156.652	0.885532	0.185165	4.7824	1.73214e-06	2.94018e-05	protein_coding
MPRIP	6096.19	0.420769	0.087988	4.78211	1.73462e-06	2.94301e-05	protein_coding
DANCR	2208.9	-0.668739	0.139868	-4.78122	1.74233e-06	2.95472e-05	lncRNA
STK17A	1170.28	0.407196	0.0851679	4.7811	1.74339e-06	2.95513e-05	protein_coding
S100A4	4712.11	1.20127	0.251344	4.77941	1.75811e-06	2.9787e-05	protein_coding
NFATC4	695.199	0.754099	0.157862	4.77697	1.77958e-06	3.01226e-05	protein_coding
EMCN	272.522	0.801418	0.167774	4.77676	1.78141e-06	3.01395e-05	protein_coding
SLC5A8	9.71326	-3.70498	0.77579	-4.77575	1.79042e-06	3.02725e-05	protein_coding
STON1-GTF2A1L	3.19234	1.8032	0.37758	4.77569	1.79094e-06	3.02725e-05	protein_coding
PLEKHG2	1004.79	0.656148	0.137425	4.77461	1.80057e-06	3.04213e-05	protein_coding
ITGA10	51.3722	0.990834	0.207527	4.77449	1.80164e-06	3.04251e-05	protein_coding
MRPL45	2705.38	-0.432881	0.0906774	-4.77386	1.80731e-06	3.04924e-05	protein_coding
NRGN	188.436	0.789003	0.165356	4.77154	1.82824e-06	3.08312e-05	protein_coding
SERPINA11	6.70384	-3.13816	0.657767	-4.77093	1.83381e-06	3.09108e-05	protein_coding
SELENBP1	15732.1	-1.19262	0.249983	-4.77082	1.83478e-06	3.09128e-05	protein_coding
CPQ	911.747	0.756436	0.158566	4.77049	1.83776e-06	3.09488e-05	protein_coding
IQCJ-SCHIP1	47.8958	0.77588	0.162722	4.76813	1.85945e-06	3.1285e-05	protein_coding
CDK15	8.34836	1.22139	0.256225	4.76686	1.87122e-06	3.14685e-05	protein_coding
HLA-DQB1-AS1	15.798	1.29392	0.271535	4.76521	1.88661e-06	3.16979e-05	lncRNA
FAM180B	1.61762	1.66734	0.349944	4.76459	1.89234e-06	3.17648e-05	protein_coding
NUDT10	19.0098	1.39023	0.291825	4.76393	1.89857e-06	3.18545e-05	protein_coding
HSPG2	14031.8	0.838446	0.176015	4.76349	1.90275e-06	3.18952e-05	protein_coding
UGCG	1922.78	0.387919	0.0814344	4.76358	1.90189e-06	3.18952e-05	protein_coding
NOTCH2	4068.67	0.544432	0.114297	4.7633	1.90451e-06	3.191e-05	protein_coding
ECM1	1966.14	0.889292	0.186703	4.76315	1.90595e-06	3.19194e-05	protein_coding
RERGL	6.22388	2.02259	0.424747	4.76186	1.91816e-06	3.2109e-05	protein_coding
ST8SIA4	322.868	0.91041	0.191195	4.76167	1.91994e-06	3.2124e-05	protein_coding
AC108463.2	13.7137	0.777229	0.163242	4.76121	1.92439e-06	3.21836e-05	lncRNA
CEP170P1	4.68767	1.02139	0.214555	4.76051	1.931e-06	3.22794e-05	transcribed_unprocessed_pseudogene
PLS1	9450.99	-0.564239	0.118573	-4.75858	1.94956e-06	3.25746e-05	protein_coding
COX18	1141.33	-0.442439	0.0930017	-4.75732	1.96177e-06	3.27485e-05	protein_coding
ACOX1	5084.35	-0.478419	0.100605	-4.75541	1.98046e-06	3.29696e-05	protein_coding
ACP5	2077.52	0.854273	0.179637	4.75556	1.97899e-06	3.29696e-05	protein_coding
FHL5	39.8674	0.921801	0.193839	4.75549	1.97968e-06	3.29696e-05	protein_coding
NHSL2	30.56	1.19823	0.252135	4.75235	2.01066e-06	3.34417e-05	protein_coding
FERMT3	972.713	0.951586	0.200276	4.75138	2.02029e-06	3.35863e-05	protein_coding
ZNF300P1	17.9304	1.11834	0.235404	4.75075	2.02665e-06	3.36767e-05	transcribed_unprocessed_pseudogene
NAT9	1909.42	-0.429241	0.0903672	-4.74997	2.03451e-06	3.37919e-05	protein_coding
SBK3	4.33425	1.4086	0.296643	4.74848	2.04946e-06	3.40246e-05	protein_coding
C16orf89	31.856	1.43633	0.302528	4.74775	2.05688e-06	3.41323e-05	protein_coding
ESRRA	5729.4	-0.496691	0.104618	-4.74766	2.05789e-06	3.41333e-05	protein_coding
SLN	9.71041	1.71146	0.360584	4.74636	2.07111e-06	3.43369e-05	protein_coding
MIAT	225.86	1.03038	0.217139	4.74527	2.08225e-06	3.44901e-05	lncRNA
PRR33	14.1864	1.17362	0.247329	4.74517	2.08333e-06	3.44923e-05	protein_coding
ZNF774	461.465	-0.707889	0.149217	-4.74403	2.09508e-06	3.46711e-05	protein_coding
FAM124A	95.249	1.0342	0.218166	4.74045	2.13246e-06	3.52736e-05	protein_coding
RAB3IL1	426.357	0.912782	0.19261	4.73901	2.14763e-06	3.54921e-05	protein_coding
SOWAHB	662.25	-0.604144	0.12749	-4.73877	2.1502e-06	3.55048e-05	protein_coding
UBE2L6	3202.42	0.766897	0.161835	4.73876	2.15035e-06	3.55048e-05	protein_coding
WWC2-AS2	8.49249	0.916269	0.193379	4.73819	2.15632e-06	3.55871e-05	lncRNA
SLAMF1	99.1229	0.946252	0.199791	4.73622	2.17745e-06	3.59195e-05	protein_coding
BSN	59.701	1.0879	0.229729	4.73557	2.18435e-06	3.60007e-05	protein_coding
RAVER2	2108.7	-0.482593	0.101913	-4.73534	2.18688e-06	3.60259e-05	protein_coding
CLVS1	10.7756	1.25273	0.264572	4.73494	2.19115e-06	3.60799e-05	protein_coding
TRPC1	113.657	0.938692	0.198267	4.73449	2.19609e-06	3.61449e-05	protein_coding
CXCL13	210.656	1.61644	0.341492	4.73348	2.20706e-06	3.62926e-05	protein_coding
CLEC12A	45.6451	1.49374	0.315629	4.73259	2.21674e-06	3.64033e-05	protein_coding
SLC38A6	268.825	0.513413	0.108485	4.73258	2.2168e-06	3.64033e-05	protein_coding
COL7A1	2283.56	1.21957	0.25778	4.73106	2.23353e-06	3.66511e-05	protein_coding
DYRK3	144.86	0.714349	0.151012	4.73043	2.24049e-06	3.67425e-05	protein_coding
CREM	607.166	0.422918	0.0894121	4.72998	2.24537e-06	3.68059e-05	protein_coding
QPCTL	797.096	-0.418267	0.0884371	-4.72954	2.25031e-06	3.68701e-05	protein_coding
ADH1B	318.826	2.25097	0.476056	4.72838	2.26321e-06	3.70313e-05	protein_coding
PCDHB4	72.2432	1.2495	0.264396	4.72586	2.29148e-06	3.74515e-05	protein_coding
SLC35G2	94.6983	1.01307	0.21437	4.72581	2.29198e-06	3.74515e-05	protein_coding
UQCRC2	12769.4	-0.437933	0.0926721	-4.72561	2.29421e-06	3.7471e-05	protein_coding
C1orf216	573.86	0.462427	0.0978997	4.72348	2.31846e-06	3.7833e-05	protein_coding
STRBP	3230.21	-0.357973	0.0757994	-4.72264	2.32805e-06	3.79555e-05	protein_coding
GZMM	33.2149	1.11025	0.235115	4.72217	2.33336e-06	3.80079e-05	protein_coding
ST3GAL3	227.929	0.533047	0.11289	4.72183	2.33734e-06	3.80556e-05	protein_coding
VIT	20.7358	1.70708	0.3617	4.7196	2.36305e-06	3.84398e-05	protein_coding
TDRD6	85.0961	0.766771	0.162477	4.71926	2.36706e-06	3.84877e-05	protein_coding
S100A13	1244.71	0.839818	0.178019	4.71758	2.38661e-06	3.87362e-05	protein_coding
AC003958.2	16.9992	-2.5727	0.545437	-4.71676	2.39627e-06	3.88599e-05	lncRNA
CTNNA3	10.1174	1.51886	0.322041	4.71636	2.40096e-06	3.88996e-05	protein_coding
SFRP4	3082.97	1.70853	0.362255	4.71637	2.40095e-06	3.88996e-05	protein_coding
HPS5	881.974	0.342992	0.0727556	4.71431	2.42536e-06	3.926e-05	protein_coding
PDZD3	381.45	-0.993869	0.210816	-4.71439	2.42439e-06	3.926e-05	protein_coding
AC106786.1	11.0434	1.23275	0.261543	4.71339	2.43635e-06	3.94202e-05	lncRNA
HSPB3	27.8266	-2.39021	0.507203	-4.71254	2.44652e-06	3.95495e-05	protein_coding
SAA1	426.694	1.70448	0.36183	4.71071	2.4685e-06	3.98693e-05	protein_coding
FILIP1L	2836.05	0.856165	0.181773	4.71007	2.47636e-06	3.99786e-05	protein_coding
ITLN2	33.1535	-2.65049	0.562911	-4.70855	2.49489e-06	4.02598e-05	protein_coding
CXCL11	642.793	1.54042	0.327186	4.70808	2.50055e-06	4.03332e-05	protein_coding
SYNM	1480.86	1.61849	0.343872	4.70667	2.51802e-06	4.05568e-05	protein_coding
TMX3	1511.11	0.43968	0.0934142	4.70678	2.51665e-06	4.05568e-05	protein_coding
LINC00656	0.837062	1.83563	0.39021	4.70421	2.54846e-06	4.09967e-05	lncRNA
COIL	1361.53	-0.404668	0.0860334	-4.70362	2.55589e-06	4.1098e-05	protein_coding
KIAA0930	4094.29	0.418441	0.0889733	4.703	2.56366e-06	4.11865e-05	protein_coding
LUCAT1	19.5677	1.27938	0.272047	4.70279	2.5663e-06	4.12107e-05	lncRNA
MYOC	19.5456	2.877	0.611901	4.70174	2.57958e-06	4.14055e-05	protein_coding
KRT37	7.64884	-2.93686	0.624774	-4.70067	2.59315e-06	4.15867e-05	protein_coding
LILRP1	0.809579	1.9291	0.410382	4.70075	2.59206e-06	4.15867e-05	unprocessed_pseudogene
UGT1A6	81.7888	-1.70878	0.363534	-4.70046	2.59577e-06	4.15933e-05	protein_coding
IGLL5	1865.02	1.87493	0.398914	4.70008	2.60061e-06	4.1651e-05	protein_coding
TCP11	12.167	-2.38131	0.506698	-4.69966	2.60599e-06	4.17188e-05	protein_coding
TEPP	1.64841	1.57481	0.335161	4.69865	2.61883e-06	4.1906e-05	protein_coding
REPIN1	11675.2	-0.417738	0.0889113	-4.69836	2.62254e-06	4.19467e-05	protein_coding
PLCB2	556.111	0.810253	0.172477	4.69774	2.63059e-06	4.20571e-05	protein_coding
GGN	16.0535	0.844917	0.179875	4.69726	2.63679e-06	4.21375e-05	protein_coding
EEF1DP5	13.3167	-4.13143	0.880004	-4.69479	2.66881e-06	4.26118e-05	processed_pseudogene
DIRAS3	27.9845	0.929579	0.198015	4.69449	2.67271e-06	4.26552e-05	protein_coding
HLA-DQB2	274.252	1.3577	0.289221	4.69433	2.67484e-06	4.26705e-05	protein_coding
AMIGO2	1254.71	1.04766	0.22325	4.69276	2.69543e-06	4.298e-05	protein_coding
SOX30	62.1678	-0.904509	0.19275	-4.69266	2.69681e-06	4.29832e-05	protein_coding
ARL14	403.522	-0.867013	0.184771	-4.69235	2.70078e-06	4.30277e-05	protein_coding
CALCRL	674.811	0.862018	0.183763	4.69091	2.7199e-06	4.32942e-05	protein_coding
CDK17	1001.45	0.401906	0.0856849	4.69052	2.72516e-06	4.3359e-05	protein_coding
TMEM169	25.5824	0.974577	0.207791	4.69017	2.72973e-06	4.33936e-05	protein_coding
CXCL8	3994.21	1.58032	0.336983	4.68961	2.7373e-06	4.34948e-05	protein_coding
P2RY13	101.931	1.19526	0.2549	4.68914	2.74352e-06	4.35747e-05	protein_coding
PDLIM2	637.958	0.589202	0.125673	4.68836	2.75397e-06	4.37024e-05	protein_coding
PAX1	0.609478	1.95744	0.417529	4.68814	2.75697e-06	4.37305e-05	protein_coding
KANK3	99.8816	0.714824	0.152481	4.68795	2.75952e-06	4.37332e-05	protein_coding
ARHGAP10	382.531	0.90116	0.192281	4.68668	2.77669e-06	4.39477e-05	protein_coding
PLK3	763.117	0.608135	0.129758	4.68668	2.77667e-06	4.39477e-05	protein_coding
UCHL1	249.723	1.42635	0.304386	4.68599	2.78604e-06	4.40573e-05	protein_coding
BEAN1	70.9927	1.5862	0.338515	4.68577	2.78914e-06	4.40872e-05	protein_coding
GABRA5	1.12123	2.6711	0.570149	4.68492	2.80069e-06	4.42119e-05	protein_coding
LINC01489	0.825233	1.59304	0.340031	4.68497	2.80002e-06	4.42119e-05	lncRNA
SLC20A1	2893.36	0.427154	0.0911757	4.68495	2.8003e-06	4.42119e-05	protein_coding
MS4A4E	5.17588	1.14849	0.245154	4.68475	2.80303e-06	4.42296e-05	protein_coding
CCL28	1176.21	-1.32084	0.281989	-4.68401	2.81321e-06	4.4371e-05	protein_coding
SULT1B1	2825.96	-1.24387	0.265617	-4.68294	2.82783e-06	4.45823e-05	protein_coding
PEG10	488.552	2.18921	0.467582	4.68199	2.84101e-06	4.47521e-05	protein_coding
TMEM72	69.7584	-1.59851	0.341416	-4.68199	2.84107e-06	4.47521e-05	protein_coding
STAC3	138.669	0.626607	0.13387	4.68071	2.85881e-06	4.5012e-05	protein_coding
OSMR-AS1	1.89679	1.22849	0.262496	4.68003	2.86835e-06	4.51231e-05	lncRNA
TGM2	10223.5	0.955667	0.204262	4.67863	2.88797e-06	4.54121e-05	protein_coding
TCEAL3	368.802	0.724895	0.154992	4.67698	2.91131e-06	4.57592e-05	protein_coding
PRNP	3297.73	0.715914	0.15309	4.67642	2.91921e-06	4.58635e-05	protein_coding
CORO6	33.6539	1.05195	0.224981	4.67572	2.92925e-06	4.59815e-05	protein_coding
MAPK12	229.344	1.08254	0.231521	4.67578	2.92835e-06	4.59815e-05	protein_coding
COX5B	7529.44	-0.574705	0.12294	-4.67469	2.94395e-06	4.61923e-05	protein_coding
PCTP	1884.83	-0.535444	0.114572	-4.67341	2.96235e-06	4.64208e-05	protein_coding
SLFN5	1402.67	0.860366	0.18417	4.67159	2.98882e-06	4.67952e-05	protein_coding
ANGPTL7	6.05276	1.87351	0.401088	4.67108	2.99622e-06	4.68908e-05	protein_coding
ALOX15B	74.8111	1.42429	0.304975	4.6702	3.00912e-06	4.70725e-05	protein_coding
PAK3	20.8603	1.07097	0.229383	4.66892	3.02781e-06	4.7324e-05	protein_coding
SEC14L2	363.723	0.642624	0.137658	4.66826	3.03758e-06	4.74563e-05	protein_coding
KCNMA1	688.097	1.40167	0.300268	4.66805	3.04068e-06	4.74842e-05	protein_coding
SDK1	286.866	1.12241	0.240498	4.66701	3.05608e-06	4.77043e-05	protein_coding
TM4SF19	16.15	1.33006	0.285007	4.66674	3.0601e-06	4.77466e-05	protein_coding
IBSP	63.1346	1.87865	0.402702	4.6651	3.08461e-06	4.80875e-05	protein_coding
SAMD12-AS1	21.9799	-0.758073	0.16252	-4.66449	3.09381e-06	4.82104e-05	lncRNA
ARMCX1	218.99	0.902385	0.193498	4.66354	3.10823e-06	4.83888e-05	protein_coding
IGHG3	7691	1.83795	0.394116	4.66347	3.10926e-06	4.83888e-05	IG_C_gene
APBB1	448.056	0.814145	0.174593	4.6631	3.11477e-06	4.84537e-05	protein_coding
OSTM1	1180.03	0.435511	0.0934311	4.66131	3.14209e-06	4.88369e-05	protein_coding
N4BP3	245.108	0.769821	0.165227	4.65917	3.1749e-06	4.93257e-05	protein_coding
INPP5F	866.449	0.314509	0.0675135	4.65847	3.18575e-06	4.94731e-05	protein_coding
GLB1L3	4.66922	1.69985	0.365061	4.65635	3.21865e-06	4.992e-05	protein_coding
HSDL2	3595.44	-0.476135	0.102253	-4.65642	3.21749e-06	4.992e-05	protein_coding
FOXD3	4.75002	1.84945	0.397218	4.65599	3.22423e-06	4.99852e-05	protein_coding
DPH2	2304.42	-0.414839	0.0891148	-4.65511	3.23806e-06	5.01353e-05	protein_coding
LINC00304	1.82783	1.45574	0.312709	4.65526	3.23569e-06	5.01353e-05	lncRNA
LINC00924	17.248	1.67941	0.360762	4.65518	3.23698e-06	5.01353e-05	lncRNA
UQCRQ	6485.05	-0.617799	0.13274	-4.65419	3.2525e-06	5.03376e-05	protein_coding
TMEM236	560.283	-1.34444	0.288916	-4.65339	3.26517e-06	5.05121e-05	protein_coding
KRT16	96.7709	2.09277	0.449785	4.65282	3.27433e-06	5.06322e-05	protein_coding
L1CAM	945.775	1.8458	0.396837	4.65129	3.2987e-06	5.09656e-05	protein_coding
LBH	3037.86	0.783866	0.168547	4.65073	3.3077e-06	5.10829e-05	protein_coding
AP1M2	6662.32	-0.41535	0.0893355	-4.64933	3.33014e-06	5.14076e-05	protein_coding
ANGPTL6	15.54	0.666377	0.143336	4.64905	3.33462e-06	5.14549e-05	protein_coding
[truncated: 33,699 more rows]
