# Supplementary material for: Spontaneous metastasis xenograft models link CD44 isoform 4 to angiogenesis, hypoxia, EMT and mitochondria‐related pathways in colorectal cancer
Source: Mol Oncol. 2023 Nov 3;18(1):62–90. doi: 10.1002/1878-0261.13535 (PMC10766209; doi:10.1002/1878-0261.13535)
Supplement: Supplementary file 10 — Table S5. Concordant overlap of differentially expressed genes and proteins resulting from transcriptomic and proteomic analyses of HT29 Luc vs. CD44 kd xenograft tumors. [file MOL2-18-62-s011.xlsx]

## Sheet: Table S5
Gene	log2(fold change), proteome	p-value, proteome	FDR, proteome	log2(fold change), transcriptome	p-value, transcriptome	FDR, transcriptome
CD44	-4.06708	6.98e-08	9.86e-06	-3.60443	1.11e-122	2.45e-118
QPCT	-0.985736	0.000888255	0.00410306	-1.21202	5.41e-37	1.19e-33
VNN1	-2.01483	0.00402477	0.0120844	-2.75164	9.01e-24	6e-21
AK4	2.15121	3.73e-05	0.000492097	1.98891	1.46e-20	6.06e-18
CEACAM6	-0.921267	0.000192483	0.00145392	-1.93146	5.71e-17	1.51e-14
TPPP3	2.2793	3.34e-06	9.23e-05	1.96973	5.81e-17	1.52e-14
ITGA1	-1.35304	2.51e-05	0.000408018	-1.5805	7.04e-17	1.8e-14
RCN1	0.644998	0.000124858	0.00107494	1.1977	3.58e-16	7.79e-14
S100A4	1.66896	1.43e-10	1.72e-07	1.25232	7.13e-15	1.33e-12
CEACAM5	-1.188	0.0165745	0.0356738	-2.21033	6.67e-14	1.1e-11
FSCN1	2.5266	1.5e-07	1.38e-05	1.76981	7.68e-14	1.24e-11
AKAP12	1.41789	3.22e-05	0.00045266	1.74847	3.61e-12	4.44e-10
PRMT1	0.602767	2.74e-06	8.03e-05	0.905442	1.49e-11	1.57e-09
SERPINA1	-1.63867	4.06e-05	0.000524299	-1.48777	1.6e-10	1.27e-08
CTSE	-0.794478	3.61e-06	9.54e-05	-0.87819	3.67e-10	2.7e-08
RRM2	-0.798763	0.00953722	0.0232809	-0.61114	3.67e-10	2.7e-08
UFM1	-0.96981	2.29e-09	1.1e-06	-1.12991	9.32e-10	6.21e-08
ETHE1	1.1205	2.91e-05	0.000428602	1.07113	1.12e-09	7.22e-08
MOGS	-0.828517	4.56e-09	1.83e-06	-1.11219	1.78e-09	1.1e-07
COX6B1	1.2962	9.39e-06	0.00019614	1.73262	2.76e-09	1.6e-07
IMP4	1.01764	0.0061474	0.01648	0.606982	6.07e-09	3.31e-07
ERAP1	-0.684532	9.4e-06	0.000194629	-0.948395	1.83e-08	8.63e-07
MUC5AC	-0.875128	1.89e-05	0.000343884	-1.4949	3.62e-08	1.54e-06
GFPT1	-0.660925	1.27e-07	1.33e-05	-0.697869	5.65e-08	2.25e-06
SLC16A3	-0.620471	0.00202446	0.00733448	-0.986733	6.12e-08	2.4e-06
LGALS3BP	-0.650503	1.58e-07	1.36e-05	-1.20051	1.16e-07	4.14e-06
HIBADH	1.07822	0.00359184	0.0111612	0.789986	2.19e-07	7e-06
EML4	-0.586064	6.54e-07	3.27e-05	-0.828179	6.48e-07	1.74e-05
POLR2A	0.986568	4.46e-05	0.000552434	-1.31288	7.17e-07	1.9e-05
MARCKS	0.701007	0.0147813	0.0325433	-0.732919	8.87e-07	2.28e-05
VDAC3	0.98	0.00104293	0.00459652	1.4889	1.37e-06	3.26e-05
LAMA3	-0.720708	0.00019027	0.00144173	-0.927112	2.01e-06	4.5e-05
LPCAT1	-0.617251	0.000283448	0.00186023	-0.853867	3.26e-06	6.78e-05
AGO2	0.887554	2.6e-05	0.000410164	-1.04042	4.42e-06	8.74e-05
TSPO	1.58752	0.0149824	0.0328955	1.07292	4.88e-06	9.48e-05
PUM3	0.837849	0.0232816	0.0462934	0.912031	5.09e-06	9.81e-05
SEC61B	1.23477	0.00130381	0.00537178	1.1757	6.68e-06	0.000122352
EDF1	0.854509	0.00227448	0.00799897	0.894574	6.95e-06	0.000126247
SEMA4B	-0.63594	0.00574512	0.015646	-1.07952	8.49e-06	0.00014841
PBDC1	0.650692	2.59e-05	0.000412299	1.26354	9.39e-06	0.000161018
TTC1	2.01625	7.45e-06	0.000168906	1.01807	9.74e-06	0.000166065
LDLR	0.763777	0.000665421	0.00333683	-0.904691	9.92e-06	0.000168392
TSTD1	1.06412	0.00165537	0.00638232	1.06261	1.01e-05	0.000170269
GUSB	-0.758906	0.0168659	0.0360106	-0.704069	1.03e-05	0.000172885
GPX2	0.822316	1.21e-06	4.77e-05	0.711614	1.07e-05	0.000178084
ITPA	1.55856	0.00217065	0.00771285	0.711938	1.18e-05	0.000193169
CYC1	0.594869	0.00374055	0.0114895	0.723745	1.21e-05	0.0001968
MRPS7	1.36537	0.0156153	0.0340671	0.710022	1.24e-05	0.000199984
CASP6	0.609292	0.000929849	0.00425428	0.602135	1.28e-05	0.000204275
UROD	-0.759764	9.33e-06	0.00019649	1.05037	1.54e-05	0.000233559
ANKFY1	1.39374	0.00101428	0.00450332	-1.07306	1.72e-05	0.000255659
MRPS21	1.25703	0.000429544	0.00246834	1.48516	1.81e-05	0.000265957
RSU1	0.771718	1.85e-07	1.31e-05	0.590345	2.62e-05	0.000355086
CHMP2A	2.60066	0.0211516	0.0431291	0.726899	2.64e-05	0.000356223
BAIAP2L1	0.717708	0.000211257	0.00151474	-0.599881	2.86e-05	0.000379354
TBXAS1	-0.963999	1.78e-05	0.000328141	-0.647289	3.04e-05	0.000397415
CBLC	0.996012	0.000686048	0.00342596	0.775651	3.87e-05	0.000479677
RBM3	0.599139	7.76e-05	0.000793251	1.04041	4.09e-05	0.000501799
CRABP2	2.82454	0.0012277	0.00518266	1.09682	4.19e-05	0.000511373
FBLN5	1.10633	0.0141202	0.0314045	-0.931238	4.64e-05	0.000549464
UNC13D	-0.737498	0.023254	0.0462767	-0.760768	5.47e-05	0.000622575
FRYL	-0.646568	0.00255666	0.00869844	-0.854366	5.89e-05	0.000661702
TBCB	1.64736	3.56e-05	0.000491633	0.650672	6.81e-05	0.000740298
PACSIN2	0.597319	0.0219288	0.0444499	-0.710917	8.03e-05	0.000835735
PFDN6	0.696949	0.00380102	0.0116158	0.883976	9.51e-05	0.000949401
MRPL46	1.2796	0.000115842	0.00101924	0.983435	9.64e-05	0.000959133
EMG1	1.21839	2.4e-06	7.4e-05	1.02032	9.66e-05	0.000960734
GTF2I	0.966669	0.000561736	0.00299177	-0.832873	0.000103532	0.00101515
COPS5	1.85254	0.0257887	0.0499149	1.12593	0.000121483	0.00114784
CSDE1	1.13262	0.000640088	0.00326431	0.59775	0.000133623	0.00123322
MRPL21	0.612546	0.0144806	0.0320281	1.26581	0.000152725	0.00136818
CRNKL1	0.993193	2.14e-06	6.96e-05	0.952703	0.000154911	0.00138214
ADK	0.909812	0.000538954	0.00290262	1.14353	0.000157931	0.00140168
PFDN5	0.774249	0.00162028	0.00627726	1.38067	0.000160223	0.00141404
SPINT2	0.924944	0.00136173	0.00551583	0.596225	0.000199804	0.00167977
OAS2	0.851001	0.0102264	0.024613	-0.798365	0.000219437	0.00180752
CHP1	1.20661	0.00529539	0.014773	-0.615693	0.000271622	0.0021335
PIGU	0.984511	0.0191494	0.0398586	0.58784	0.000285546	0.00220972
ALDH5A1	2.28152	0.000149988	0.00124232	0.718667	0.000292742	0.00225272
DSC2	2.22889	0.000287855	0.00187888	-0.592669	0.000292914	0.00225325
DYNLT1	0.918935	3.62e-05	0.000485732	1.41219	0.000319737	0.00241085
OSBPL2	0.593661	0.00207124	0.00744777	-0.621086	0.000330368	0.00246716
TIMM13	0.853519	0.000193327	0.00145571	0.80907	0.000366514	0.00266753
ATP2A3	-1.36022	0.00475316	0.0137721	-0.862384	0.000417636	0.00294324
MRPL12	2.63155	0.0167505	0.0358599	0.681759	0.0004225	0.00296966
COX7A2	1.78121	8.36e-07	3.52e-05	1.45131	0.000451039	0.00311842
PPIL1	1.0092	0.013611	0.0304694	0.850559	0.000497949	0.00335315
CSTF3	2.33002	0.000162796	0.00132107	0.898957	0.000591261	0.00382459
HNF1B	1.12365	0.000102527	0.000936383	-0.791797	0.000676413	0.00424956
MRPS18A	1.16884	0.0020363	0.00735517	0.593567	0.000687866	0.00429654
ATP5ME	2.1834	0.000111551	0.00099608	1.41215	0.000689829	0.00430029
UBAP2L	2.05328	0.000508701	0.00277705	-0.697243	0.000690615	0.00430371
RARS1	2.5495	0.000369657	0.00223657	0.882179	0.000732312	0.00451267
CLMN	0.623694	0.0232343	0.046276	-0.648698	0.000735503	0.0045298
SMARCA4	1.03721	0.000724441	0.003544	-0.776782	0.000771544	0.00470453
MAVS	1.16126	0.00202225	0.00733751	-0.724687	0.000828409	0.00495895
ATP6V0D1	0.816557	0.00327276	0.0104121	-0.760902	0.000828985	0.00496105
NUP37	1.76984	0.00160421	0.00622505	1.22751	0.00101882	0.00583055
GLB1L2	0.867525	0.00101072	0.00449585	-0.600774	0.0010954	0.00615617
SPTBN2	0.816677	0.000452086	0.00257325	-0.891055	0.00143794	0.00758747
TIMP1	-1.78726	1.43e-06	4.98e-05	-0.602536	0.00149399	0.00781204
PPP2R5D	0.691421	0.000623238	0.00320561	-0.801409	0.00151853	0.00790648
CACYBP	1.58407	4.05e-05	0.000526028	0.750236	0.00153237	0.00796255
PURA	1.56261	0.000454292	0.00257361	-0.664574	0.00171747	0.00872139
CSRP2	1.47882	4.55e-05	0.000560266	0.925425	0.00191334	0.00950531
GNL3	0.682403	0.000223247	0.00157717	0.976843	0.0019605	0.00969143
NARS1	0.61205	1.22e-07	1.33e-05	0.600751	0.00230599	0.0109988
TRIM29	2.14738	0.000122031	0.00105819	0.65607	0.00237938	0.011244
NIFK	0.773935	0.00118404	0.00503375	1.11451	0.00256661	0.0119539
HSPA1B	3.49323	0.000182364	0.00140848	-0.601541	0.00276508	0.0126641
GUK1	0.71418	0.000339275	0.00212223	0.844855	0.00310789	0.0138926
ATP6V1G1	0.894686	7.06e-05	0.00074983	0.914368	0.00433732	0.0179949
LZIC	1.01231	0.00083614	0.00393805	0.633924	0.00480836	0.0195327
MEMO1	0.597113	0.00612755	0.0164451	-0.799826	0.00490242	0.0198342
SCAMP2	1.70192	0.0250809	0.0488204	-0.621918	0.00605426	0.0235625
ARL1	0.717685	0.0122615	0.0284013	0.673777	0.006614	0.0252231
ACOT13	1.09802	0.00707877	0.0184617	0.81983	0.00661953	0.0252354
PLA2G4A	1.04947	0.000328647	0.00208288	0.708452	0.00713264	0.0267784
ATP6V1D	1.17908	0.0225427	0.0452361	0.813272	0.00718166	0.0269156
GNA11	0.872721	0.000503366	0.00276679	-0.621957	0.0072008	0.0269561
LSM5	1.88558	0.000598749	0.00314016	1.11106	0.0074015	0.0275061
BCCIP	1.34176	8.82e-05	0.000861388	0.821575	0.00777465	0.0286412
DPM1	1.11338	2.28e-05	0.000392	0.934784	0.0081221	0.0296384
MPDU1	1.33699	0.000652621	0.0033002	0.684426	0.00827861	0.0300845
FKBP3	1.21608	0.0219703	0.0444962	0.940586	0.00894509	0.0319469
MRPL50	-0.957017	0.00872735	0.0217234	1.04185	0.0106749	0.0367694
VPS29	1.71441	0.0128162	0.0291797	0.901574	0.0107409	0.0369504
HAT1	0.95166	0.0243121	0.0478669	0.951698	0.0114051	0.0386908
MTX2	1.04826	2.13e-05	0.000372653	0.612064	0.011746	0.0395969
FKBP9	1.02238	0.00083899	0.00394374	-0.586679	0.0138743	0.0451186
