# Supplementary material for: Spontaneous metastasis xenograft models link CD44 isoform 4 to angiogenesis, hypoxia, EMT and mitochondria‐related pathways in colorectal cancer
Source: Mol Oncol. 2023 Nov 3;18(1):62–90. doi: 10.1002/1878-0261.13535 (PMC10766209; doi:10.1002/1878-0261.13535)
Supplement: Supplementary file 11 — Table S6. Oxidative phosphorylation (OxPhos) genes differentially expressed between HT29 Luc vs. CD44 kd xenograft tumors. [file MOL2-18-62-s002.xlsx]

## Sheet: Table S6
Gene	baseMean	log2FoldChange	FC	lfcSE	stat	pvalue	padj	Type
COX6C	2879.8	1.79487	3.46985	0.423921	4.23398	2.29588e-05	0.000322229	protein_coding
COX6B1	5855.51	1.73262	3.32332	0.291434	5.94517	2.76164e-09	1.60255e-07	protein_coding
UQCRB	5856.45	1.70871	3.26869	0.432593	3.94993	7.81751e-05	0.000819317	protein_coding
NDUFB2	2574.72	1.66025	3.16071	0.402044	4.12952	3.63516e-05	0.000457107	protein_coding
NDUFA4	5956.68	1.59621	3.02347	0.522918	3.0525	0.00226947	0.0108694	protein_coding
UQCRHL	553.255	1.55539	2.93914	0.419222	3.71019	0.000207102	0.00173054	protein_coding
UQCR10	878.015	1.55235	2.93294	0.346038	4.48607	7.25502e-06	0.000130573	protein_coding
NDUFA1	3554.83	1.52705	2.88196	0.390931	3.90619	9.37627e-05	0.00094032	protein_coding
COX5B	6123.2	1.52031	2.86852	0.392376	3.87462	0.000106789	0.00104013	protein_coding
NDUFS5	5073.9	1.51811	2.86415	0.388552	3.90709	9.34149e-05	0.000937688	protein_coding
COX7C	10258.6	1.50468	2.83762	0.508099	2.9614	0.00306245	0.0137258	protein_coding
NDUFB9	4993.12	1.4987	2.82589	0.263376	5.69035	1.26781e-08	6.27997e-07	protein_coding
COX6A1	2076.8	1.4918	2.8124	0.338701	4.40449	1.06033e-05	0.000176999	protein_coding
COX7A2	7392.21	1.45131	2.73455	0.413682	3.50827	0.000451039	0.00311842	protein_coding
NDUFA2	702.126	1.40735	2.65249	0.330049	4.26405	2.0075e-05	0.000290467	protein_coding
UQCRQ	3744.02	1.405	2.64818	0.374478	3.7519	0.0001755	0.00152379	protein_coding
UQCRH	6828.56	1.396	2.63171	0.408627	3.41631	0.000634751	0.00403471	protein_coding
NDUFB8	118.174	1.36583	2.57725	0.281499	4.852	1.22223e-06	2.96367e-05	protein_coding
NDUFA6	1694.89	1.35377	2.55578	0.352874	3.8364	0.000124851	0.00117244	protein_coding
NDUFB3	2244.98	1.34419	2.53888	0.440644	3.05051	0.00228454	0.0109215	protein_coding
NDUFB6	908.04	1.31123	2.48153	0.356422	3.67887	0.00023427	0.00190403	protein_coding
NDUFB1	1199.33	1.29136	2.44758	0.397705	3.24702	0.00116618	0.00643974	protein_coding
NDUFB7	1469.32	1.25169	2.38121	0.303758	4.1207	3.77723e-05	0.000470591	protein_coding
COX17	2140.93	1.17872	2.26376	0.390425	3.01907	0.00253553	0.0118291	protein_coding
PPA1	8974.25	1.17291	2.25467	0.226001	5.18986	2.10458e-07	6.77686e-06	protein_coding
ATP6V1C2	41.3986	1.15047	2.21986	0.291375	3.9484	7.86748e-05	0.000822775	protein_coding
NDUFB11	1636.54	1.13243	2.19227	0.225709	5.0172	5.24299e-07	1.45643e-05	protein_coding
NDUFA12	1205.74	1.08866	2.12677	0.320617	3.39552	0.000684979	0.00428219	protein_coding
SDHB	2082.12	1.08689	2.12416	0.231713	4.69069	2.72281e-06	5.81387e-05	protein_coding
NDUFA9	207.768	1.07524	2.10708	0.247424	4.34576	1.38793e-05	0.000216642	protein_coding
ATP6V1E1	2519.67	1.07152	2.10165	0.31655	3.385	0.00071177	0.0044046	protein_coding
NDUFS3	1772.85	1.02559	2.0358	0.241642	4.24427	2.19308e-05	0.000311597	protein_coding
NDUFS4	1770.56	0.986154	1.9809	0.385645	2.55716	0.0105531	0.0364528	protein_coding
ATP6V1F	921.126	0.963256	1.94971	0.249766	3.85664	0.000114958	0.00110453	protein_coding
NDUFA3	777.217	0.925095	1.89881	0.18521	4.99485	5.88827e-07	1.60671e-05	protein_coding
ATP6V1G1	2207.32	0.914368	1.88474	0.320547	2.85253	0.00433732	0.0179949	protein_coding
UQCRC2	3538	0.899543	1.86548	0.201549	4.46314	8.07671e-06	0.000142333	protein_coding
COX8A	1333.7	0.891053	1.85453	0.203003	4.38935	1.1369e-05	0.000187035	protein_coding
NDUFB5	954.082	0.87572	1.83492	0.238511	3.67161	0.000241026	0.00194238	protein_coding
NDUFB4	1810.21	0.86938	1.82688	0.169939	5.11584	3.1235e-07	9.28313e-06	protein_coding
NDUFAB1	2192.86	0.858303	1.8129	0.255618	3.35776	0.000785781	0.00477527	protein_coding
NDUFA11	87.2163	0.846627	1.79829	0.237032	3.57179	0.000354552	0.00260791	protein_coding
COX4I1	4555.62	0.841551	1.79198	0.154772	5.43735	5.40801e-08	2.17041e-06	protein_coding
PPA2	2411.61	0.838206	1.78783	0.318229	2.63397	0.00843932	0.0305726	protein_coding
ATP6V1D	1496.07	0.813272	1.75719	0.302523	2.6883	0.00718166	0.0269156	protein_coding
SDHC	1512.24	0.803041	1.74478	0.214428	3.74504	0.000180369	0.00155502	protein_coding
UQCR11	289.809	0.79654	1.73693	0.246572	3.23046	0.00123591	0.00673973	protein_coding
NDUFA8	729.66	0.755418	1.68812	0.15733	4.80149	1.57488e-06	3.66522e-05	protein_coding
CYC1	2135.7	0.723745	1.65146	0.165409	4.37549	1.2116e-05	0.0001968	protein_coding
NDUFC2	136.813	0.72166	1.64908	0.255311	2.82659	0.00470458	0.0192034	protein_coding
LHPP	82.938	0.655242	1.57488	0.192668	3.40089	0.000671668	0.00423024	protein_coding
NDUFS7	63.7441	0.631366	1.54903	0.252808	2.49741	0.0125104	0.041644	protein_coding
ATP6V0A1	281.736	-0.619763	-1.53662	0.187884	-3.29864	0.000971539	0.00560227	protein_coding
ATP6V0A2	195.588	-0.694427	-1.61824	0.130538	-5.31974	1.03915e-07	3.80899e-06	protein_coding
ATP6V1A	743.183	-0.731563	-1.66044	0.139392	-5.24823	1.53571e-07	5.22829e-06	protein_coding
ATP6V0E2	172.222	-0.757558	-1.69063	0.191847	-3.94876	7.85583e-05	0.000821947	protein_coding
ATP6V0D1	542.959	-0.760902	-1.69455	0.227615	-3.34293	0.000828985	0.00496105	protein_coding
ATP6AP1	1125.03	-0.827262	-1.77431	0.220466	-3.75233	0.0001752	0.00152179	protein_coding
TCIRG1	670.756	-0.832434	-1.78069	0.165222	-5.03827	4.69768e-07	1.32457e-05	protein_coding
ATP6V1E2	28.7624	-1.04675	-2.06587	0.216924	-4.82542	1.39708e-06	3.31099e-05	protein_coding
